# Supplementary material for: Association of variants m.T16172C and m.T16519C in whole mtDNA sequences with high altitude pulmonary edema in Han Chinese lowlanders
Source: BMC Pulm Med. 2022 Feb 25;22:72. doi: 10.1186/s12890-021-01791-1 (PMC8881820; doi:10.1186/s12890-021-01791-1)
Supplement: Supplementary file 4 — Additional file 4: Number and proportion of mutations in different regions of mtDNA. [file 12890_2021_1791_MOESM4_ESM.xlsx]

## Sheet: addtional file 4
	HAPE (n=1945)	non-HAPE (n=2284)	HAPE (%)	non-HAPE(%)	HAPE vs. non-HAPE
					P-value	P-adjust
Non-coding	602	767	0.309512	0.335814	0.068	0.074
tRNA	20	18	0.0102828	0.00788091	0.409	0.508
rRNA	255	299	0.131105	0.130911	0.985	1
Complex I	527	581	0.270951	0.254378	0.222	0.235
Complex III	237	260	0.121851	0.113835	0.42	0.448
Complex IV	173	214	0.088946	0.0936953	0.593	0.631
Complex V	131	145	0.0673522	0.0634851	0.612	0.656
