# Supplementary material for: Association of variants m.T16172C and m.T16519C in whole mtDNA sequences with high altitude pulmonary edema in Han Chinese lowlanders
Source: BMC Pulm Med. 2022 Feb 25;22:72. doi: 10.1186/s12890-021-01791-1 (PMC8881820; doi:10.1186/s12890-021-01791-1)
Supplement: Supplementary file 5 — Additional file 5: Number and proportion of molecular consequence in mtDNA. [file 12890_2021_1791_MOESM5_ESM.xlsx]

## Sheet: molecular consequence
	HAPE (n=1945)	non-HAPE (n=2284)	HAPE (%)	non-HAPE(%)	HAPE vs. non-HAPE
					P-value	P-adjust
frameshift_variant	1	1	0.000514139	0.000437828	0.909	1
missense_variant	458	516	0.235476	0.225919	0.462	0.485
stop_gained	2	3	0.00102828	0.00131349	0.788	1
stop_lost	17	13	0.00874036	0.00569177	0.239	0.32
synonymous_variant	610	684	0.313625	0.299475	0.32	0.336
upstream_gene_variant	857	1067	0.440617	0.467163	0.084	0.09
