# Supplementary material for: Association of variants m.T16172C and m.T16519C in whole mtDNA sequences with high altitude pulmonary edema in Han Chinese lowlanders
Source: BMC Pulm Med. 2022 Feb 25;22:72. doi: 10.1186/s12890-021-01791-1 (PMC8881820; doi:10.1186/s12890-021-01791-1)
Supplement: Supplementary file 6 — Additional file 6: Comparison of variant frequencies between HAPE and non-HAPE groups. [file 12890_2021_1791_MOESM6_ESM.xlsx]

## Sheet: addtional file 6
Position	Ref	Alt	Mutation	HAPE (n=49)	non-HAPE (n=58)	HAPE(%)	non-HAPE(%)	HAPE vs. non-HAPE
								p-value	p-adjust	OR	95%Cl
16	A	T	A16T	1	0	0.0204082	0	0.274	0.932	0.98	0.941-1.020
41	C	T	C41T	1	0	0.0204082	0	0.274	0.932	0.98	0.941-1.020
47	G	A	G47A	0	1	0	0.0172414	0.356	1	1.018	0.983-1.053
54	G	T	G54T/A	1	0	0.0204082	0	0.274	0.932	0.98	0.941-1.020
56	A	AT	(56-57)insT	0	1	0	0.0172414	0.356	1	1.018	0.983-1.053
61	C	A	C61A	0	1	0	0.0172414	0.356	1	1.018	0.983-1.053
62	G	A	G62A	0	1	0	0.0172414	0.356	1	1.018	0.983-1.053
64	CT	C	65delT	0	1	0	0.0172414	0.356	1	1.018	0.983-1.053
64	C	T	C64T	1	0	0.0204082	0	0.274	0.932	0.98	0.941-1.020
65	T	G	T65G	1	0	0.0204082	0	0.274	0.932	0.98	0.941-1.020
73	A	G	A73G	49	57	1	0.982759	0.356	1	1.018	0.983-1.053
103	G	A	G103A	0	1	0	0.0172414	0.356	1	1.018	0.983-1.053
143	G	A	G143A	1	0	0.0204082	0	0.274	0.932	0.98	0.941-1.020
146	T	C	T146C/A	10	8	0.204082	0.137931	0.362	0.514	1.603	0.578-4.443
150	C	N	C150N	14	12	0.285714	0.206897	0.344	0.471	1.533	0.631-3.725
151	C	T	C151T	1	2	0.0204082	0.0344828	0.66	1	0.583	0.051-6.634
152	T	N	T152N	9	16	0.183673	0.275862	0.262	0.372	0.591	0.234-1.489
153	A	G	A153G	3	1	0.0612245	0.0172414	0.232	0.494	3.717	0.374-36.940
182	C	T	C182T	1	0	0.0204082	0	0.274	0.932	0.98	0.941-1.020
184	G	A	G184A	1	0	0.0204082	0	0.274	0.932	0.98	0.941-1.020
185	G	A	G185A	1	2	0.0204082	0.0344828	0.66	1	0.583	0.051-6.634
189	A	G	A189G	2	3	0.0408163	0.0517241	0.79	1	0.78	0.125-4.868
190	C	CA	(190-191)insA	0	1	0	0.0172414	0.356	1	1.018	0.983-1.053
193	A	G	A193G	0	1	0	0.0172414	0.356	1	1.018	0.983-1.053
194	C	T	C194T	0	3	0	0.0517241	0.106	0.304	1.055	0.993-1.120
195	T	C/A	T195C/A	4	5	0.0816327	0.0862069	0.932	1	0.942	0.239-3.721
199	T	C	T199C	5	13	0.102041	0.224138	0.093	0.155	0.393	0.129-1.196
200	A	G	A200G	2	3	0.0408163	0.0517241	0.79	1	0.78	0.125-4.868
202	A	G	A202G	0	1	0	0.0172414	0.356	1	1.018	0.983-1.053
203	G	A	G203A	0	1	0	0.0172414	0.356	1	1.018	0.983-1.053
204	T	C	T204C	4	4	0.0816327	0.0689655	0.804	1	1.2	0.284-5.071
205	G	A	G205A	0	1	0	0.0172414	0.356	1	1.018	0.983-1.053
207	G	A	G207A	5	7	0.102041	0.12069	0.761	1	0.828	0.245-2.794
210	A	G	A210G	1	4	0.0204082	0.0689655	0.236	0.468	0.281	0.030-2.604
235	A	N	A235N	5	3	0.102041	0.0517241	0.324	0.537	2.083	0.472-9.200
239	T	C	T239C	0	1	0	0.0172414	0.356	1	1.018	0.983-1.053
247	GA	G	248delA	7	9	0.142857	0.155172	0.859	1	0.907	0.311-2.646
256	C	T	C256T	0	1	0	0.0172414	0.356	1	1.018	0.983-1.053
263	A	G	A263G	45	58	0.918367	1	0.027	0.088	0.918	0.845-0.998
271	C	T	C271T	1	0	0.0204082	0	0.274	0.932	0.98	0.941-1.020
272	A	G	A272G	1	0	0.0204082	0	0.274	0.932	0.98	0.941-1.020
275	G	A	G275A	1	0	0.0204082	0	0.274	0.932	0.98	0.941-1.020
294	T	C	T294C	1	1	0.0204082	0.0172414	0.904	1	1.188	0.072-19.494
298	C	T	C298T	1	1	0.0204082	0.0172414	0.904	1	1.188	0.072-19.494
309	C	CCT	(309-310)insCT	20	29	0.408163	0.5	0.342	0.45	0.69	0.320-1.486
309	C	CCCT	(309-310)insCCT	7	15	0.142857	0.258621	0.14	0.216	0.478	0.177-1.289
310	T	N	T310N	27	44	0.55102	0.758621	0.024	0.039	0.39	0.171-0.890
310	T	TC	(310-311)insC	22	14	0.44898	0.241379	0.024	0.039	2.561	1.124-5.836
408	T	A	T408A	1	1	0.0204082	0.0172414	0.904	1	1.188	0.072-19.494
437	C	T	C437T	0	1	0	0.0172414	0.356	1	1.018	0.983-1.053
449	T	C	T449C	0	1	0	0.0172414	0.356	1	1.018	0.983-1.053
455	T	TC	(455-456)insC	0	1	0	0.0172414	0.356	1	1.018	0.983-1.053
456	C	T	C456T	1	1	0.0204082	0.0172414	0.904	1	1.188	0.072-19.494
460	T	C	T460C	0	1	0	0.0172414	0.356	1	1.018	0.983-1.053
481	C	T	C481T	0	1	0	0.0172414	0.356	1	1.018	0.983-1.053
489	T	C	T489C	30	30	0.612245	0.517241	0.324	0.429	1.474	0.681-3.188
494	C	T	C494T	0	1	0	0.0172414	0.356	1	1.018	0.983-1.053
499	G	A	G499A	1	2	0.0204082	0.0344828	0.66	1	0.583	0.051-6.634
507	T	C	T507C	1	0	0.0204082	0	0.274	0.932	0.98	0.941-1.020
512	AGC	A	(513-524)delGC	0	1	0	0.0172414	0.356	1	1.018	0.983-1.053
513	G	A	G513A	0	1	0	0.0172414	0.356	1	1.018	0.983-1.053
513	GCA	G	(514-515)delCA	19	28	0.387755	0.482759	0.324	0.429	0.679	0.314-1.468
513	G	GCA	(513-514)insCA	3	1	0.0612245	0.0172414	0.232	0.494	3.717	0.374-36.940
532	A	T	A532T	1	0	0.0204082	0	0.274	0.932	0.98	0.941-1.020
546	A	G	A546G	1	0	0.0204082	0	0.274	0.932	0.98	0.941-1.020
548	C	T	C548T	1	1	0.0204082	0.0172414	0.904	1	1.188	0.072-19.494
567	A	AC	(567-568)insC	0	1	0	0.0172414	0.356	1	1.018	0.983-1.053
567	A	ACCC	(567-568)insCCC	1	4	0.0204082	0.0689655	0.236	0.468	0.281	0.030-2.604
567	A	ACCCCC	(567-568)insCCCCC	0	1	0	0.0172414	0.356	1	1.018	0.983-1.053
593	T	C	T593C	0	1	0	0.0172414	0.356	1	1.018	0.983-1.053
663	A	N	A663N	5	3	0.102041	0.0517241	0.324	0.537	2.083	0.472-9.200
681	T	C	T681C	1	1	0.0204082	0.0172414	0.904	1	1.188	0.072-19.494
709	G	A	G709A	12	12	0.244898	0.206897	0.639	0.813	1.243	0.501-3.088
723	A	G	A723G	1	0	0.0204082	0	0.274	0.932	0.98	0.941-1.020
735	A	G	A735G	1	0	0.0204082	0	0.274	0.932	0.98	0.941-1.020
739	C	T	C739T	0	1	0	0.0172414	0.356	1	1.018	0.983-1.053
750	A	G	A750G	48	58	0.979592	1	0.274	0.932	0.98	0.941-1.020
752	C	T	C752T	4	1	0.0816327	0.0172414	0.116	0.266	5.067	0.547-46.926
827	A	G	A827G	2	1	0.0408163	0.0172414	0.462	0.882	2.426	0.213-27.588
955	A	AC	(955-956)insC	1	1	0.0204082	0.0172414	0.904	1	1.188	0.072-19.494
980	T	C	T980C	0	1	0	0.0172414	0.356	1	1.018	0.983-1.053
994	A	G	A994G	1	0	0.0204082	0	0.274	0.932	0.98	0.941-1.020
1005	T	C	T1005C	2	1	0.0408163	0.0172414	0.462	0.882	2.426	0.213-27.588
1041	A	G	A1041G	2	1	0.0408163	0.0172414	0.462	0.882	2.426	0.213-27.588
1048	C	T	C1048T	1	1	0.0204082	0.0172414	0.904	1	1.188	0.072-19.494
1107	T	C	T1107C	5	2	0.102041	0.0344828	0.159	0.31	3.182	0.589-17.187
1119	T	C	T1119C	2	2	0.0408163	0.0344828	0.863	1	1.191	0.162-8.786
1243	T	C	T1243C	0	1	0	0.0172414	0.356	1	1.018	0.983-1.053
1382	A	C	A1382C	0	2	0	0.0344828	0.189	0.551	1.036	0.987-1.087
1438	A	G	A1438G	45	57	0.918367	0.982759	0.116	0.266	0.197	0.021-1.828
1503	G	A	G1503A	0	1	0	0.0172414	0.356	1	1.018	0.983-1.053
1520	T	C	T1520C	0	1	0	0.0172414	0.356	1	1.018	0.983-1.053
1541	T	C	T1541C	0	1	0	0.0172414	0.356	1	1.018	0.983-1.053
1598	G	A	G1598A	1	2	0.0204082	0.0344828	0.66	1	0.583	0.051-6.634
1654	T	C	T1654C	0	1	0	0.0172414	0.356	1	1.018	0.983-1.053
1686	A	G	A1686G	0	1	0	0.0172414	0.356	1	1.018	0.983-1.053
1709	G	A	G1709A/T	2	2	0.0408163	0.0344828	0.863	1	1.191	0.162-8.786
1715	C	T	C1715T	1	0	0.0204082	0	0.274	0.932	0.98	0.941-1.020
1719	G	A	G1719A	0	1	0	0.0172414	0.356	1	1.018	0.983-1.053
1734	C	T	C1734T	0	1	0	0.0172414	0.356	1	1.018	0.983-1.053
1736	A	G	A1736G	5	3	0.102041	0.0517241	0.324	0.537	2.083	0.472-9.200
1819	T	C	T1819C	1	0	0.0204082	0	0.274	0.932	0.98	0.941-1.020
1824	T	C	T1824C	2	1	0.0408163	0.0172414	0.462	0.882	2.426	0.213-27.588
1978	A	G	A1978G	0	1	0	0.0172414	0.356	1	1.018	0.983-1.053
2010	T	C	T2010C	1	0	0.0204082	0	0.274	0.932	0.98	0.941-1.020
2120	G	A	G2120A	1	0	0.0204082	0	0.274	0.932	0.98	0.941-1.020
2226	T	TA	(2226-2227)insA	1	2	0.0204082	0.0344828	0.66	1	0.583	0.051-6.634
2260	A	G	A2260G	0	1	0	0.0172414	0.356	1	1.018	0.983-1.053
2361	G	A	G2361A	1	0	0.0204082	0	0.274	0.932	0.98	0.941-1.020
2378	C	T	C2378T	0	1	0	0.0172414	0.356	1	1.018	0.983-1.053
2389	C	T	C2389T	1	0	0.0204082	0	0.274	0.932	0.98	0.941-1.020
2392	T	C	T2392C	0	1	0	0.0172414	0.356	1	1.018	0.983-1.053
2404	T	C	T2404C	1	1	0.0204082	0.0172414	0.904	1	1.188	0.072-19.494
2581	A	G	A2581G	1	0	0.0204082	0	0.274	0.932	0.98	0.941-1.020
2706	A	G/C	A2706G/C	49	57	1	0.982759	0.356	1	1.018	0.983-1.053
2766	C	T	C2766T	0	1	0	0.0172414	0.356	1	1.018	0.983-1.053
2831	G	A	G2831A	0	1	0	0.0172414	0.356	1	1.018	0.983-1.053
2835	C	T	C2835T	1	0	0.0204082	0	0.274	0.932	0.98	0.941-1.020
2887	T	C	T2887C	0	1	0	0.0172414	0.356	1	1.018	0.983-1.053
3010	G	A	G3010A	7	10	0.142857	0.172414	0.677	0.88	0.8	0.280-2.288
3083	T	C	T3083C	1	0	0.0204082	0	0.274	0.932	0.98	0.941-1.020
3105	AC	A	3106delC	22	29	0.44898	0.5	0.599	0.74	0.815	0.380-1.747
3106	C	A	C3106A	1	0	0.0204082	0	0.274	0.932	0.98	0.941-1.020
3107	N	C	N3107C	21	29	0.428571	0.5	0.461	0.587	0.75	0.349-1.612
3204	C	T	C3204T	0	1	0	0.0172414	0.356	1	1.018	0.983-1.053
3206	C	T	C3206T	1	3	0.0204082	0.0517241	0.395	0.734	0.382	0.038-3.795
3316	G	A	G3316A	2	2	0.0408163	0.0344828	0.863	1	1.191	0.162-8.786
3335	T	C	T3335C	0	2	0	0.0344828	0.189	0.551	1.036	0.987-1.087
3394	T	C	T3394C	2	2	0.0408163	0.0344828	0.863	1	1.191	0.162-8.786
3398	T	C	T3398C	1	0	0.0204082	0	0.274	0.932	0.98	0.941-1.020
3411	A	G	A3411G	1	0	0.0204082	0	0.274	0.932	0.98	0.941-1.020
3434	A	G	A3434G	1	1	0.0204082	0.0172414	0.904	1	1.188	0.072-19.494
3435	C	T	C3435T	2	1	0.0408163	0.0172414	0.462	0.882	2.426	0.213-27.588
3456	T	C	T3456C	0	1	0	0.0172414	0.356	1	1.018	0.983-1.053
3483	G	A	G3483A	2	5	0.0408163	0.0862069	0.344	0.58	0.451	0.084-2.435
3497	C	T	C3497T	2	1	0.0408163	0.0172414	0.462	0.882	2.426	0.213-27.588
3504	T	C	T3504C	0	1	0	0.0172414	0.356	1	1.018	0.983-1.053
3528	C	T	C3528T	2	0	0.0408163	0	0.12	0.403	0.959	0.905-1.016
3535	T	C	T3535C	0	1	0	0.0172414	0.356	1	1.018	0.983-1.053
3537	A	G	A3537G	1	4	0.0204082	0.0689655	0.236	0.468	0.281	0.030-2.604
3552	T	A	T3552A	3	3	0.0612245	0.0517241	0.831	1	1.196	0.230-6.210
3571	C	T	C3571T	2	1	0.0408163	0.0172414	0.462	0.882	2.426	0.213-27.588
3593	T	C	T3593C	1	0	0.0204082	0	0.274	0.932	0.98	0.941-1.020
3606	A	G	A3606G	0	1	0	0.0172414	0.356	1	1.018	0.983-1.053
3645	T	C	T3645C	0	1	0	0.0172414	0.356	1	1.018	0.983-1.053
3729	A	G	A3729G	1	0	0.0204082	0	0.274	0.932	0.98	0.941-1.020
3736	G	A	G3736A	1	0	0.0204082	0	0.274	0.932	0.98	0.941-1.020
3753	T	C	T3753C	1	0	0.0204082	0	0.274	0.932	0.98	0.941-1.020
3786	T	C	T3786C	0	1	0	0.0172414	0.356	1	1.018	0.983-1.053
3796	A	G	A3796G	0	1	0	0.0172414	0.356	1	1.018	0.983-1.053
3828	A	G	A3828G	0	1	0	0.0172414	0.356	1	1.018	0.983-1.053
3834	G	A	G3834A	1	0	0.0204082	0	0.274	0.932	0.98	0.941-1.020
3866	T	C	T3866C	1	0	0.0204082	0	0.274	0.932	0.98	0.941-1.020
3882	G	A	G3882A	3	1	0.0612245	0.0172414	0.232	0.494	3.717	0.374-36.940
3900	C	T	C3900T	1	0	0.0204082	0	0.274	0.932	0.98	0.941-1.020
3915	G	A	G3915A	1	2	0.0204082	0.0344828	0.66	1	0.583	0.051-6.634
3918	G	A	G3918A	1	1	0.0204082	0.0172414	0.904	1	1.188	0.072-19.494
3970	C	T	C3970T	4	6	0.0816327	0.103448	0.699	0.958	0.77	0.204-2.903
4021	A	G	A4021G	0	1	0	0.0172414	0.356	1	1.018	0.983-1.053
4048	G	A	G4048A	2	5	0.0408163	0.0862069	0.344	0.58	0.451	0.084-2.435
4062	T	C	T4062C	0	1	0	0.0172414	0.356	1	1.018	0.983-1.053
4071	C	T	C4071T	5	11	0.102041	0.189655	0.205	0.32	0.486	0.156-1.509
4079	A	G	A4079G	1	0	0.0204082	0	0.274	0.932	0.98	0.941-1.020
4086	C	T	C4086T	0	2	0	0.0344828	0.189	0.551	1.036	0.987-1.087
4092	G	A	G4092A	1	0	0.0204082	0	0.274	0.932	0.98	0.941-1.020
4113	G	A	G4113A	1	0	0.0204082	0	0.274	0.932	0.98	0.941-1.020
4117	T	C	T4117C	0	1	0	0.0172414	0.356	1	1.018	0.983-1.053
4161	C	T	C4161T	0	1	0	0.0172414	0.356	1	1.018	0.983-1.053
4164	A	G	A4164G	2	5	0.0408163	0.0862069	0.344	0.58	0.451	0.084-2.435
4203	A	G	A4203G	0	1	0	0.0172414	0.356	1	1.018	0.983-1.053
4216	T	C	T4216C	0	1	0	0.0172414	0.356	1	1.018	0.983-1.053
4219	G	A	G4219A	1	0	0.0204082	0	0.274	0.932	0.98	0.941-1.020
4227	A	G	A4227G	1	0	0.0204082	0	0.274	0.932	0.98	0.941-1.020
4248	T	C	T4248C	5	4	0.102041	0.0689655	0.539	0.791	1.534	0.388-6.060
4336	T	C	T4336C	1	0	0.0204082	0	0.274	0.932	0.98	0.941-1.020
4386	T	C	T4386C	0	1	0	0.0172414	0.356	1	1.018	0.983-1.053
4394	C	T	C4394T	1	1	0.0204082	0.0172414	0.904	1	1.188	0.072-19.494
4435	A	G	A4435G	1	0	0.0204082	0	0.274	0.932	0.98	0.941-1.020
4491	G	A	G4491A	2	1	0.0408163	0.0172414	0.462	0.882	2.426	0.213-27.588
4500	T	C	T4500C	1	0	0.0204082	0	0.274	0.932	0.98	0.941-1.020
4616	C	T	C4616T	1	0	0.0204082	0	0.274	0.932	0.98	0.941-1.020
4679	T	C	T4679C	0	1	0	0.0172414	0.356	1	1.018	0.983-1.053
4688	T	C	T4688C	0	1	0	0.0172414	0.356	1	1.018	0.983-1.053
4702	A	G	A4702G	1	0	0.0204082	0	0.274	0.932	0.98	0.941-1.020
4706	A	G	A4706G	0	1	0	0.0172414	0.356	1	1.018	0.983-1.053
4715	A	G	A4715G	6	4	0.122449	0.0689655	0.344	0.539	1.884	0.500-7.102
4724	C	T	C4724T	0	1	0	0.0172414	0.356	1	1.018	0.983-1.053
4727	A	G	A4727G	0	1	0	0.0172414	0.356	1	1.018	0.983-1.053
4732	A	G	A4732G	0	1	0	0.0172414	0.356	1	1.018	0.983-1.053
4769	A	G	A4769G	49	58	1	1	1	1	—	—
4802	T	C	T4802C	0	1	0	0.0172414	0.356	1	1.018	0.983-1.053
4811	A	G	A4811G	1	0	0.0204082	0	0.274	0.932	0.98	0.941-1.020
4820	G	A	G4820A	2	1	0.0408163	0.0172414	0.462	0.882	2.426	0.213-27.588
4824	A	G	A4824G	6	3	0.122449	0.0517241	0.189	0.335	2.558	0.605-10.821
4833	A	G	A4833G	4	2	0.0816327	0.0344828	0.291	0.526	2.489	0.436-14.210
4841	G	A	G4841A	0	1	0	0.0172414	0.356	1	1.018	0.983-1.053
4850	C	T	C4850T	3	6	0.0612245	0.103448	0.433	0.664	0.565	0.134-2.389
4853	G	A	G4853A	1	0	0.0204082	0	0.274	0.932	0.98	0.941-1.020
4883	C	T	C4883T	12	10	0.244898	0.172414	0.355	0.494	1.557	0.607-3.995
4895	A	G	A4895G	0	1	0	0.0172414	0.356	1	1.018	0.983-1.053
5021	T	C	T5021C	0	1	0	0.0172414	0.356	1	1.018	0.983-1.053
5054	G	C	G5054C	0	1	0	0.0172414	0.356	1	1.018	0.983-1.053
5057	C	T	C5057T	1	0	0.0204082	0	0.274	0.932	0.98	0.941-1.020
5100	C	T	C5100T	1	0	0.0204082	0	0.274	0.932	0.98	0.941-1.020
5108	T	C	T5108C	4	4	0.0816327	0.0689655	0.804	1	1.2	0.284-5.071
5147	G	A	G5147A	0	1	0	0.0172414	0.356	1	1.018	0.983-1.053
5153	A	G	A5153G	1	1	0.0204082	0.0172414	0.904	1	1.188	0.072-19.494
5178	C	A	C5178A	12	10	0.244898	0.172414	0.355	0.494	1.557	0.607-3.995
5201	T	C	T5201C	0	1	0	0.0172414	0.356	1	1.018	0.983-1.053
5231	G	A	G5231A	3	3	0.0612245	0.0517241	0.831	1	1.196	0.230-6.210
5237	G	A	G5237A	1	1	0.0204082	0.0172414	0.904	1	1.188	0.072-19.494
5238	C	T	C5238T	1	0	0.0204082	0	0.274	0.932	0.98	0.941-1.020
5301	A	G	A5301G	5	2	0.102041	0.0344828	0.159	0.31	3.182	0.589-17.187
5309	C	T	C5309T	0	1	0	0.0172414	0.356	1	1.018	0.983-1.053
5319	A	G	A5319G	0	1	0	0.0172414	0.356	1	1.018	0.983-1.053
5351	A	G	A5351G	2	5	0.0408163	0.0862069	0.344	0.58	0.451	0.084-2.435
5393	T	C	T5393C	1	0	0.0204082	0	0.274	0.932	0.98	0.941-1.020
5417	G	A	G5417A	3	2	0.0612245	0.0344828	0.514	0.847	1.826	0.293-11.397
5420	T	C	T5420C	0	1	0	0.0172414	0.356	1	1.018	0.983-1.053
5442	T	C	T5442C	3	7	0.0612245	0.12069	0.292	0.472	0.475	0.116-1.946
5460	G	A	G5460A	2	6	0.0408163	0.103448	0.22	0.391	0.369	0.071-1.917
5465	T	C	T5465C	2	3	0.0408163	0.0517241	0.79	1	0.78	0.125-4.868
5466	A	G	A5466G	0	2	0	0.0344828	0.189	0.551	1.036	0.987-1.087
5480	A	G	A5480G	0	1	0	0.0172414	0.356	1	1.018	0.983-1.053
5483	T	C	T5483C	0	1	0	0.0172414	0.356	1	1.018	0.983-1.053
5585	G	A	G5585A	1	1	0.0204082	0.0172414	0.904	1	1.188	0.072-19.494
5601	C	T	C5601T	2	1	0.0408163	0.0172414	0.462	0.882	2.426	0.213-27.588
5628	T	C	T5628C	0	1	0	0.0172414	0.356	1	1.018	0.983-1.053
5663	C	T	C5663T	1	0	0.0204082	0	0.274	0.932	0.98	0.941-1.020
5821	G	A	G5821A	2	3	0.0408163	0.0517241	0.79	1	0.78	0.125-4.868
5892	T	TTTTTCC	(5892-5893)insTTTTCC	0	1	0	0.0172414	0.356	1	1.018	0.983-1.053
5892	T	C	T5892C	1	0	0.0204082	0	0.274	0.932	0.98	0.941-1.020
5894	A	C	A5894C/G	2	1	0.0408163	0.0172414	0.462	0.882	2.426	0.213-27.588
5894	A	AC	(5894-5895)insC	1	1	0.0204082	0.0172414	0.904	1	1.188	0.072-19.494
5894	A	ACC	(5894-5895)insCC	0	1	0	0.0172414	0.356	1	1.018	0.983-1.053
5894	AC	A	5895delC	1	0	0.0204082	0	0.274	0.932	0.98	0.941-1.020
5913	G	A	G5913A	1	1	0.0204082	0.0172414	0.904	1	1.188	0.072-19.494
5964	T	C	T5964C	1	0	0.0204082	0	0.274	0.932	0.98	0.941-1.020
5978	A	G	A5978G	1	2	0.0204082	0.0344828	0.66	1	0.583	0.051-6.634
5990	A	G	A5990G	1	0	0.0204082	0	0.274	0.932	0.98	0.941-1.020
6023	G	N	G6023N	1	1	0.0204082	0.0172414	0.904	1	1.188	0.072-19.494
6026	G	A	G6026A	1	1	0.0204082	0.0172414	0.904	1	1.188	0.072-19.494
6053	C	T	C6053T	1	0	0.0204082	0	0.274	0.932	0.98	0.941-1.020
6125	A	G	A6125G	0	1	0	0.0172414	0.356	1	1.018	0.983-1.053
6179	G	A	G6179A	3	0	0.0612245	0	0.056	0.186	0.939	0.874-1.008
6194	A	G	A6194G	1	0	0.0204082	0	0.274	0.932	0.98	0.941-1.020
6253	T	C	T6253C	1	1	0.0204082	0.0172414	0.904	1	1.188	0.072-19.494
6257	G	A	G6257A	0	1	0	0.0172414	0.356	1	1.018	0.983-1.053
6338	A	G	A6338G	2	2	0.0408163	0.0344828	0.863	1	1.191	0.162-8.786
6366	G	N	G6366N	1	1	0.0204082	0.0172414	0.904	1	1.188	0.072-19.494
6392	T	C	T6392C	4	5	0.0816327	0.0862069	0.932	1	0.942	0.239-3.721
6413	T	C	T6413C	1	1	0.0204082	0.0172414	0.904	1	1.188	0.072-19.494
6455	C	T	C6455T	5	11	0.102041	0.189655	0.205	0.32	0.486	0.156-1.509
6482	C	T	C6482T	0	1	0	0.0172414	0.356	1	1.018	0.983-1.053
6620	T	C	T6620C	0	1	0	0.0172414	0.356	1	1.018	0.983-1.053
6650	A	G	A6650G	1	0	0.0204082	0	0.274	0.932	0.98	0.941-1.020
6680	T	C	T6680C	2	5	0.0408163	0.0862069	0.344	0.58	0.451	0.084-2.435
6686	C	T	C6686T	0	1	0	0.0172414	0.356	1	1.018	0.983-1.053
6734	G	A	G6734A	1	0	0.0204082	0	0.274	0.932	0.98	0.941-1.020
6752	A	G	A6752G	0	1	0	0.0172414	0.356	1	1.018	0.983-1.053
6815	T	C	T6815C	0	1	0	0.0172414	0.356	1	1.018	0.983-1.053
6881	A	G	A6881G	1	0	0.0204082	0	0.274	0.932	0.98	0.941-1.020
6890	A	G	A6890G	0	1	0	0.0172414	0.356	1	1.018	0.983-1.053
6960	C	T	C6960T	0	3	0	0.0517241	0.106	0.304	1.055	0.993-1.120
6962	G	A	G6962A	1	3	0.0204082	0.0517241	0.395	0.734	0.382	0.038-3.795
6968	C	T	C6968T	1	1	0.0204082	0.0172414	0.904	1	1.188	0.072-19.494
7001	A	G	A7001G	1	1	0.0204082	0.0172414	0.904	1	1.188	0.072-19.494
7028	C	T	C7028T	49	57	1	0.982759	0.356	1	1.018	0.983-1.053
7080	T	C	T7080C	0	1	0	0.0172414	0.356	1	1.018	0.983-1.053
7142	T	C	T7142C	2	0	0.0408163	0	0.12	0.403	0.959	0.905-1.016
7148	T	C	T7148C	1	0	0.0204082	0	0.274	0.932	0.98	0.941-1.020
7151	C	T	C7151T	1	0	0.0204082	0	0.274	0.932	0.98	0.941-1.020
7196	C	A/T	C7196A/T	6	4	0.122449	0.0689655	0.344	0.539	1.884	0.500-7.102
7258	T	C	T7258C	0	2	0	0.0344828	0.189	0.551	1.036	0.987-1.087
7270	T	C	T7270C	1	0	0.0204082	0	0.274	0.932	0.98	0.941-1.020
7337	G	A	G7337A	0	1	0	0.0172414	0.356	1	1.018	0.983-1.053
7533	C	T	C7533T	1	0	0.0204082	0	0.274	0.932	0.98	0.941-1.020
7572	T	C	T7572C	0	1	0	0.0172414	0.356	1	1.018	0.983-1.053
7598	G	A	G7598A	0	1	0	0.0172414	0.356	1	1.018	0.983-1.053
7600	G	A	G7600A	1	1	0.0204082	0.0172414	0.904	1	1.188	0.072-19.494
7621	T	C	T7621C	1	0	0.0204082	0	0.274	0.932	0.98	0.941-1.020
7684	T	C	T7684C	2	5	0.0408163	0.0862069	0.344	0.58	0.451	0.084-2.435
7685	A	G	A7685G	1	0	0.0204082	0	0.274	0.932	0.98	0.941-1.020
7738	T	C	T7738C	0	1	0	0.0172414	0.356	1	1.018	0.983-1.053
7750	C	T	C7750T	1	0	0.0204082	0	0.274	0.932	0.98	0.941-1.020
7754	G	A	G7754A	0	1	0	0.0172414	0.356	1	1.018	0.983-1.053
7805	G	A	G7805A	0	1	0	0.0172414	0.356	1	1.018	0.983-1.053
7828	A	G	A7828G	2	1	0.0408163	0.0172414	0.462	0.882	2.426	0.213-27.588
7830	G	A	G7830A	1	2	0.0204082	0.0344828	0.66	1	0.583	0.051-6.634
7852	G	A	G7852A	0	1	0	0.0172414	0.356	1	1.018	0.983-1.053
7853	G	A	G7853A	3	6	0.0612245	0.103448	0.433	0.664	0.565	0.134-2.389
7861	T	C	T7861C	2	2	0.0408163	0.0344828	0.863	1	1.191	0.162-8.786
7867	C	T	C7867T	1	1	0.0204082	0.0172414	0.904	1	1.188	0.072-19.494
7912	G	A	G7912A	1	2	0.0204082	0.0344828	0.66	1	0.583	0.051-6.634
7999	T	C	T7999C	1	0	0.0204082	0	0.274	0.932	0.98	0.941-1.020
8014	A	G	A8014G	1	0	0.0204082	0	0.274	0.932	0.98	0.941-1.020
8020	G	A	G8020A	1	2	0.0204082	0.0344828	0.66	1	0.583	0.051-6.634
8027	G	A	G8027A	1	0	0.0204082	0	0.274	0.932	0.98	0.941-1.020
8149	A	G	A8149G	0	1	0	0.0172414	0.356	1	1.018	0.983-1.053
8200	T	C	T8200C	1	1	0.0204082	0.0172414	0.904	1	1.188	0.072-19.494
8206	G	A	G8206A	0	1	0	0.0172414	0.356	1	1.018	0.983-1.053
8215	C	T	C8215T	0	1	0	0.0172414	0.356	1	1.018	0.983-1.053
8222	T	C	T8222C	0	1	0	0.0172414	0.356	1	1.018	0.983-1.053
8227	T	C	T8227C	1	0	0.0204082	0	0.274	0.932	0.98	0.941-1.020
8245	A	G	A8245G	1	0	0.0204082	0	0.274	0.932	0.98	0.941-1.020
8264	C	T	C8264T	0	1	0	0.0172414	0.356	1	1.018	0.983-1.053
8270	CACCCCCTCT	C	(8271-8279)delACCCCCTCT	7	16	0.142857	0.275862	0.095	0.152	0.438	0.163-1.172
8271	A	ACCC	(8271-8272)insCCC	0	1	0	0.0172414	0.356	1	1.018	0.983-1.053
8277	T	C	T8277C	0	1	0	0.0172414	0.356	1	1.018	0.983-1.053
8392	G	A	G8392A	1	1	0.0204082	0.0172414	0.904	1	1.188	0.072-19.494
8406	C	T	C8406T	0	1	0	0.0172414	0.356	1	1.018	0.983-1.053
8414	C	T	C8414T	7	8	0.142857	0.137931	0.942	1	1.042	0.349-3.111
8453	A	G	A8453G	1	0	0.0204082	0	0.274	0.932	0.98	0.941-1.020
8459	A	G	A8459G	3	0	0.0612245	0	0.056	0.186	0.939	0.874-1.008
8470	A	G	A8470G	1	0	0.0204082	0	0.274	0.932	0.98	0.941-1.020
8473	T	C	T8473C	1	4	0.0204082	0.0689655	0.236	0.468	0.281	0.030-2.604
8485	G	A	G8485A	0	1	0	0.0172414	0.356	1	1.018	0.983-1.053
8563	A	G	A8563G	0	1	0	0.0172414	0.356	1	1.018	0.983-1.053
8584	G	A	G8584A	8	10	0.163265	0.172414	0.9	1	0.937	0.338-2.594
8615	T	C	T8615C	0	1	0	0.0172414	0.356	1	1.018	0.983-1.053
8654	T	C	T8654C	0	1	0	0.0172414	0.356	1	1.018	0.983-1.053
8684	C	T	C8684T	3	0	0.0612245	0	0.056	0.186	0.939	0.874-1.008
8701	A	G	A8701G	30	30	0.612245	0.517241	0.324	0.429	1.474	0.681-3.188
8702	C	T	C8702T	1	0	0.0204082	0	0.274	0.932	0.98	0.941-1.020
8718	A	G	A8718G	0	1	0	0.0172414	0.356	1	1.018	0.983-1.053
8772	T	C	T8772C	1	0	0.0204082	0	0.274	0.932	0.98	0.941-1.020
8775	C	T	C8775T	1	0	0.0204082	0	0.274	0.932	0.98	0.941-1.020
8784	A	T/G	A8784T/G	1	1	0.0204082	0.0172414	0.904	1	1.188	0.072-19.494
8793	T	C	T8793C	0	1	0	0.0172414	0.356	1	1.018	0.983-1.053
8794	C	T	C8794T	5	3	0.102041	0.0517241	0.324	0.537	2.083	0.472-9.200
8823	T	C	T8823C	0	1	0	0.0172414	0.356	1	1.018	0.983-1.053
8829	C	T	C8829T	1	2	0.0204082	0.0344828	0.66	1	0.583	0.051-6.634
8848	T	C	T8848C	1	0	0.0204082	0	0.274	0.932	0.98	0.941-1.020
8856	G	A	G8856A	0	1	0	0.0172414	0.356	1	1.018	0.983-1.053
8860	A	G	A8860G	49	58	1	1	1	1	—	—
8862	A	G	A8862G	1	0	0.0204082	0	0.274	0.932	0.98	0.941-1.020
8877	T	C	T8877C	1	0	0.0204082	0	0.274	0.932	0.98	0.941-1.020
8921	G	A	G8921A	1	0	0.0204082	0	0.274	0.932	0.98	0.941-1.020
8931	A	G	A8931G	0	1	0	0.0172414	0.356	1	1.018	0.983-1.053
8939	T	C	T8939C	0	1	0	0.0172414	0.356	1	1.018	0.983-1.053
8945	T	C	T8945C	1	0	0.0204082	0	0.274	0.932	0.98	0.941-1.020
8950	G	A	G8950A	0	1	0	0.0172414	0.356	1	1.018	0.983-1.053
8964	C	T	C8964T	0	2	0	0.0344828	0.189	0.551	1.036	0.987-1.087
8978	T	C	T8978C	1	0	0.0204082	0	0.274	0.932	0.98	0.941-1.020
9053	G	A	G9053A	0	2	0	0.0344828	0.189	0.551	1.036	0.987-1.087
9055	G	A	G9055A	1	0	0.0204082	0	0.274	0.932	0.98	0.941-1.020
9064	G	A	G9064A	0	1	0	0.0172414	0.356	1	1.018	0.983-1.053
9071	C	T	C9071T	0	1	0	0.0172414	0.356	1	1.018	0.983-1.053
9078	T	C	T9078C	1	0	0.0204082	0	0.274	0.932	0.98	0.941-1.020
9090	T	C	T9090C	0	1	0	0.0172414	0.356	1	1.018	0.983-1.053
9098	T	C	T9098C	0	1	0	0.0172414	0.356	1	1.018	0.983-1.053
9123	G	A	G9123A	2	3	0.0408163	0.0517241	0.79	1	0.78	0.125-4.868
9128	T	C	T9128C	2	1	0.0408163	0.0172414	0.462	0.882	2.426	0.213-27.588
9163	G	A	G9163A	0	1	0	0.0172414	0.356	1	1.018	0.983-1.053
9180	A	G	A9180G	5	2	0.102041	0.0344828	0.159	0.31	3.182	0.589-17.187
9242	A	G	A9242G	2	0	0.0408163	0	0.12	0.403	0.959	0.905-1.016
9254	A	G	A9254G	1	0	0.0204082	0	0.274	0.932	0.98	0.941-1.020
9296	C	T	C9296T	0	2	0	0.0344828	0.189	0.551	1.036	0.987-1.087
9300	G	A	G9300A	1	0	0.0204082	0	0.274	0.932	0.98	0.941-1.020
9338	A	T	A9338T	1	0	0.0204082	0	0.274	0.932	0.98	0.941-1.020
9353	C	T	C9353T	0	1	0	0.0172414	0.356	1	1.018	0.983-1.053
9377	A	G	A9377G	1	1	0.0204082	0.0172414	0.904	1	1.188	0.072-19.494
9380	G	A	G9380A	0	1	0	0.0172414	0.356	1	1.018	0.983-1.053
9438	G	A	G9438A	1	0	0.0204082	0	0.274	0.932	0.98	0.941-1.020
9452	G	A	G9452A	0	1	0	0.0172414	0.356	1	1.018	0.983-1.053
9531	A	G	A9531G	1	0	0.0204082	0	0.274	0.932	0.98	0.941-1.020
9540	T	C	T9540C	30	30	0.612245	0.517241	0.324	0.429	1.474	0.681-3.188
9545	A	G	A9545G	3	3	0.0612245	0.0517241	0.831	1	1.196	0.230-6.210
9548	G	A	G9548A	0	1	0	0.0172414	0.356	1	1.018	0.983-1.053
9575	G	A	G9575A	2	2	0.0408163	0.0344828	0.863	1	1.191	0.162-8.786
9615	T	C	T9615C	1	0	0.0204082	0	0.274	0.932	0.98	0.941-1.020
9758	T	C	T9758C	1	1	0.0204082	0.0172414	0.904	1	1.188	0.072-19.494
9770	T	C	T9770C	1	0	0.0204082	0	0.274	0.932	0.98	0.941-1.020
9797	T	C	T9797C	1	0	0.0204082	0	0.274	0.932	0.98	0.941-1.020
9801	G	A	G9801A	0	1	0	0.0172414	0.356	1	1.018	0.983-1.053
9812	C	T	C9812T	0	2	0	0.0344828	0.189	0.551	1.036	0.987-1.087
9821	A	G	A9821G	0	1	0	0.0172414	0.356	1	1.018	0.983-1.053
9824	T	A	T9824A/C	5	13	0.102041	0.224138	0.093	0.155	0.393	0.129-1.196
9854	T	C	T9854C	1	0	0.0204082	0	0.274	0.932	0.98	0.941-1.020
9856	T	C	T9856C	1	0	0.0204082	0	0.274	0.932	0.98	0.941-1.020
9861	T	C	T9861C	1	0	0.0204082	0	0.274	0.932	0.98	0.941-1.020
9947	G	A	G9947A	0	1	0	0.0172414	0.356	1	1.018	0.983-1.053
9950	T	C	T9950C	2	6	0.0408163	0.103448	0.22	0.391	0.369	0.071-1.917
9966	G	A	G9966A	0	1	0	0.0172414	0.356	1	1.018	0.983-1.053
9968	C	T	C9968T	0	1	0	0.0172414	0.356	1	1.018	0.983-1.053
10003	T	C	T10003C	1	0	0.0204082	0	0.274	0.932	0.98	0.941-1.020
10006	A	G	A10006G	1	0	0.0204082	0	0.274	0.932	0.98	0.941-1.020
10031	T	C	T10031C	0	1	0	0.0172414	0.356	1	1.018	0.983-1.053
10084	T	C	T10084C	1	0	0.0204082	0	0.274	0.932	0.98	0.941-1.020
10097	A	G	A10097G	1	0	0.0204082	0	0.274	0.932	0.98	0.941-1.020
10101	T	C	T10101C	0	1	0	0.0172414	0.356	1	1.018	0.983-1.053
10172	G	A	G10172A	0	1	0	0.0172414	0.356	1	1.018	0.983-1.053
10181	C	T	C10181T	1	0	0.0204082	0	0.274	0.932	0.98	0.941-1.020
10190	A	G	A10190G	1	0	0.0204082	0	0.274	0.932	0.98	0.941-1.020
10202	C	T	C10202T	0	1	0	0.0172414	0.356	1	1.018	0.983-1.053
10238	T	C	T10238C	2	0	0.0408163	0	0.12	0.403	0.959	0.905-1.016
10250	A	G	A10250G	1	0	0.0204082	0	0.274	0.932	0.98	0.941-1.020
10283	A	G	A10283G	0	1	0	0.0172414	0.356	1	1.018	0.983-1.053
10310	G	A	G10310A	5	5	0.102041	0.0862069	0.779	1	1.205	0.327-4.431
10320	G	A	G10320A	1	1	0.0204082	0.0172414	0.904	1	1.188	0.072-19.494
10325	G	A	G10325A	0	2	0	0.0344828	0.189	0.551	1.036	0.987-1.087
10370	T	C	T10370C	0	1	0	0.0172414	0.356	1	1.018	0.983-1.053
10397	A	G	A10397G	5	2	0.102041	0.0344828	0.159	0.31	3.182	0.589-17.187
10398	A	G	A10398G	33	36	0.673469	0.62069	0.57	0.715	1.26	0.567-2.801
10400	C	T	C10400T	30	30	0.612245	0.517241	0.324	0.429	1.474	0.681-3.188
10410	T	C	T10410C	1	0	0.0204082	0	0.274	0.932	0.98	0.941-1.020
10493	T	C	T10493C	1	1	0.0204082	0.0172414	0.904	1	1.188	0.072-19.494
10499	A	G	A10499G	1	0	0.0204082	0	0.274	0.932	0.98	0.941-1.020
10523	A	G	A10523G	0	1	0	0.0172414	0.356	1	1.018	0.983-1.053
10535	T	C	T10535C	2	2	0.0408163	0.0344828	0.863	1	1.191	0.162-8.786
10538	C	T	C10538T	0	1	0	0.0172414	0.356	1	1.018	0.983-1.053
10586	G	A	G10586A	4	1	0.0816327	0.0172414	0.116	0.266	5.067	0.547-46.926
10589	G	A	G10589A	0	1	0	0.0172414	0.356	1	1.018	0.983-1.053
10601	T	C	T10601C	0	1	0	0.0172414	0.356	1	1.018	0.983-1.053
10609	T	C	T10609C	1	3	0.0204082	0.0517241	0.395	0.734	0.382	0.038-3.795
10667	T	C	T10667C	0	1	0	0.0172414	0.356	1	1.018	0.983-1.053
10685	G	A	G10685A	1	0	0.0204082	0	0.274	0.932	0.98	0.941-1.020
10694	A	G	A10694G	1	1	0.0204082	0.0172414	0.904	1	1.188	0.072-19.494
10754	A	G	A10754G	0	1	0	0.0172414	0.356	1	1.018	0.983-1.053
10810	T	C	T10810C	1	0	0.0204082	0	0.274	0.932	0.98	0.941-1.020
10819	A	G	A10819G	1	0	0.0204082	0	0.274	0.932	0.98	0.941-1.020
10834	C	T	C10834T	0	1	0	0.0172414	0.356	1	1.018	0.983-1.053
10873	T	C	T10873C	30	30	0.612245	0.517241	0.324	0.429	1.474	0.681-3.188
10891	A	G	A10891G	1	1	0.0204082	0.0172414	0.904	1	1.188	0.072-19.494
10976	C	T	C10976T	0	1	0	0.0172414	0.356	1	1.018	0.983-1.053
10978	A	G	A10978G	0	1	0	0.0172414	0.356	1	1.018	0.983-1.053
11059	C	T	C11059T	1	1	0.0204082	0.0172414	0.904	1	1.188	0.072-19.494
11061	C	T	C11061T	0	1	0	0.0172414	0.356	1	1.018	0.983-1.053
11065	A	G	A11065G	1	1	0.0204082	0.0172414	0.904	1	1.188	0.072-19.494
11084	A	G	A11084G	1	0	0.0204082	0	0.274	0.932	0.98	0.941-1.020
11101	A	G	A11101G	0	1	0	0.0172414	0.356	1	1.018	0.983-1.053
11137	T	C	T11137C	0	1	0	0.0172414	0.356	1	1.018	0.983-1.053
11151	C	T	C11151T	1	0	0.0204082	0	0.274	0.932	0.98	0.941-1.020
11176	G	A	G11176A	1	0	0.0204082	0	0.274	0.932	0.98	0.941-1.020
11185	C	T	C11185T	0	1	0	0.0172414	0.356	1	1.018	0.983-1.053
11204	T	C	T11204C	2	0	0.0408163	0	0.12	0.403	0.959	0.905-1.016
11215	C	T	C11215T	0	1	0	0.0172414	0.356	1	1.018	0.983-1.053
11323	C	T	C11323T	1	0	0.0204082	0	0.274	0.932	0.98	0.941-1.020
11368	T	C	T11368C	1	0	0.0204082	0	0.274	0.932	0.98	0.941-1.020
11404	A	G	A11404G	1	0	0.0204082	0	0.274	0.932	0.98	0.941-1.020
11410	T	C	T11410C	1	0	0.0204082	0	0.274	0.932	0.98	0.941-1.020
11431	C	T	C11431T	1	0	0.0204082	0	0.274	0.932	0.98	0.941-1.020
11440	G	A	G11440A	2	1	0.0408163	0.0172414	0.462	0.882	2.426	0.213-27.588
11446	A	G	A11446G	0	1	0	0.0172414	0.356	1	1.018	0.983-1.053
11482	T	C	T11482C	0	1	0	0.0172414	0.356	1	1.018	0.983-1.053
11518	G	A	G11518A	0	1	0	0.0172414	0.356	1	1.018	0.983-1.053
11654	A	G	A11654G	0	1	0	0.0172414	0.356	1	1.018	0.983-1.053
11665	C	T	C11665T	3	6	0.0612245	0.103448	0.433	0.664	0.565	0.134-2.389
11696	G	A	G11696A	2	0	0.0408163	0	0.12	0.403	0.959	0.905-1.016
11719	G	A	G11719A	49	57	1	0.982759	0.356	1	1.018	0.983-1.053
11735	C	T	C11735T	0	1	0	0.0172414	0.356	1	1.018	0.983-1.053
11815	C	A	C11815A	1	0	0.0204082	0	0.274	0.932	0.98	0.941-1.020
11914	G	A	G11914A	4	5	0.0816327	0.0862069	0.932	1	0.942	0.239-3.721
11920	C	T	C11920T	0	1	0	0.0172414	0.356	1	1.018	0.983-1.053
11923	A	G	A11923G	0	1	0	0.0172414	0.356	1	1.018	0.983-1.053
11944	T	C	T11944C	4	1	0.0816327	0.0172414	0.116	0.266	5.067	0.547-46.926
11969	G	A	G11969A	1	1	0.0204082	0.0172414	0.904	1	1.188	0.072-19.494
11986	C	T	C11986T	1	0	0.0204082	0	0.274	0.932	0.98	0.941-1.020
12007	G	A	G12007A	0	1	0	0.0172414	0.356	1	1.018	0.983-1.053
12011	T	C	T12011C	0	1	0	0.0172414	0.356	1	1.018	0.983-1.053
12026	A	G	A12026N	4	1	0.0816327	0.0172414	0.116	0.266	5.067	0.547-46.926
12091	T	C	T12091C	3	7	0.0612245	0.12069	0.292	0.472	0.475	0.116-1.946
12131	T	C	T12131C	0	1	0	0.0172414	0.356	1	1.018	0.983-1.053
12236	G	A	G12236A	1	0	0.0204082	0	0.274	0.932	0.98	0.941-1.020
12280	A	G	A12280G	0	1	0	0.0172414	0.356	1	1.018	0.983-1.053
12338	T	C	T12338C	2	1	0.0408163	0.0172414	0.462	0.882	2.426	0.213-27.588
12358	A	G	A12358G	2	3	0.0408163	0.0517241	0.79	1	0.78	0.125-4.868
12361	A	G	A12361G	1	2	0.0204082	0.0344828	0.66	1	0.583	0.051-6.634
12372	G	A	G12372A	3	2	0.0612245	0.0344828	0.514	0.847	1.826	0.293-11.397
12397	A	G	A12397G	1	0	0.0204082	0	0.274	0.932	0.98	0.941-1.020
12405	C	T	C12405T	2	5	0.0408163	0.0862069	0.344	0.58	0.451	0.084-2.435
12406	G	A	G12406A	1	4	0.0204082	0.0689655	0.236	0.468	0.281	0.030-2.604
12408	T	C	T12408C	1	0	0.0204082	0	0.274	0.932	0.98	0.941-1.020
12420	A	G	A12420G	1	0	0.0204082	0	0.274	0.932	0.98	0.941-1.020
12425	A	C	A12425C/G	1	0	0.0204082	0	0.274	0.932	0.98	0.941-1.020
12501	G	A	G12501A	1	0	0.0204082	0	0.274	0.932	0.98	0.941-1.020
12535	C	T	C12535T	0	1	0	0.0172414	0.356	1	1.018	0.983-1.053
12561	G	A	G12561A	1	2	0.0204082	0.0344828	0.66	1	0.583	0.051-6.634
12564	C	T	C12564T	0	1	0	0.0172414	0.356	1	1.018	0.983-1.053
12586	T	C	T12586C	0	1	0	0.0172414	0.356	1	1.018	0.983-1.053
12621	C	T	C12621T	1	0	0.0204082	0	0.274	0.932	0.98	0.941-1.020
12633	C	T	C12633T	0	1	0	0.0172414	0.356	1	1.018	0.983-1.053
12666	A	C	A12666C	0	1	0	0.0172414	0.356	1	1.018	0.983-1.053
12672	A	G	A12672G	1	1	0.0204082	0.0172414	0.904	1	1.188	0.072-19.494
12705	C	T	C12705T	38	35	0.77551	0.603448	0.057	0.09	2.27	0.968-5.326
12714	T	C	T12714C	0	1	0	0.0172414	0.356	1	1.018	0.983-1.053
12727	T	C	T12727C	1	0	0.0204082	0	0.274	0.932	0.98	0.941-1.020
12741	C	T	C12741T	1	1	0.0204082	0.0172414	0.904	1	1.188	0.072-19.494
12810	A	G	A12810G	1	0	0.0204082	0	0.274	0.932	0.98	0.941-1.020
12811	T	C	T12811C	2	5	0.0408163	0.0862069	0.344	0.58	0.451	0.084-2.435
12882	C	T	C12882T	1	3	0.0204082	0.0517241	0.395	0.734	0.382	0.038-3.795
12904	A	G	A12904G	1	0	0.0204082	0	0.274	0.932	0.98	0.941-1.020
12906	C	A	C12906A	1	0	0.0204082	0	0.274	0.932	0.98	0.941-1.020
12950	A	G	A12950G	0	2	0	0.0344828	0.189	0.551	1.036	0.987-1.087
12952	G	A	G12952A	0	1	0	0.0172414	0.356	1	1.018	0.983-1.053
12957	T	C	T12957C	1	0	0.0204082	0	0.274	0.932	0.98	0.941-1.020
13020	T	C	T13020C/G	0	1	0	0.0172414	0.356	1	1.018	0.983-1.053
13044	C	T	C13044T	0	1	0	0.0172414	0.356	1	1.018	0.983-1.053
13104	A	G	A13104G	1	1	0.0204082	0.0172414	0.904	1	1.188	0.072-19.494
13145	G	A	G13145A	0	1	0	0.0172414	0.356	1	1.018	0.983-1.053
13153	A	G	A13153G	1	1	0.0204082	0.0172414	0.904	1	1.188	0.072-19.494
13254	T	C	T13254C	1	0	0.0204082	0	0.274	0.932	0.98	0.941-1.020
13263	A	G	A13263G	3	3	0.0612245	0.0517241	0.831	1	1.196	0.230-6.210
13281	T	C	T13281C	0	1	0	0.0172414	0.356	1	1.018	0.983-1.053
13350	A	G	A13350G	0	1	0	0.0172414	0.356	1	1.018	0.983-1.053
13353	A	G	A13353G	0	1	0	0.0172414	0.356	1	1.018	0.983-1.053
13419	A	G	A13419G	1	0	0.0204082	0	0.274	0.932	0.98	0.941-1.020
13434	A	G	A13434G	0	1	0	0.0172414	0.356	1	1.018	0.983-1.053
13437	T	C	T13437C	0	1	0	0.0172414	0.356	1	1.018	0.983-1.053
13477	G	A	G13477A	1	1	0.0204082	0.0172414	0.904	1	1.188	0.072-19.494
13488	T	C	T13488C	1	1	0.0204082	0.0172414	0.904	1	1.188	0.072-19.494
13563	A	G	A13563G	3	1	0.0612245	0.0172414	0.232	0.494	3.717	0.374-36.940
13590	G	A	G13590A	1	2	0.0204082	0.0344828	0.66	1	0.583	0.051-6.634
13635	T	C	T13635C	0	1	0	0.0172414	0.356	1	1.018	0.983-1.053
13681	A	G	A13681G	0	1	0	0.0172414	0.356	1	1.018	0.983-1.053
13708	G	A	G13708A	2	1	0.0408163	0.0172414	0.462	0.882	2.426	0.213-27.588
13716	A	G	A13716G	1	0	0.0204082	0	0.274	0.932	0.98	0.941-1.020
13759	G	A	G13759A	1	1	0.0204082	0.0172414	0.904	1	1.188	0.072-19.494
13768	T	C	T13768C	1	0	0.0204082	0	0.274	0.932	0.98	0.941-1.020
13821	C	T	C13821T	1	0	0.0204082	0	0.274	0.932	0.98	0.941-1.020
13834	A	G	A13834G	1	1	0.0204082	0.0172414	0.904	1	1.188	0.072-19.494
13879	T	C	T13879C	0	2	0	0.0344828	0.189	0.551	1.036	0.987-1.087
13887	A	G	A13887G	0	1	0	0.0172414	0.356	1	1.018	0.983-1.053
13917	A	G	A13917G	0	1	0	0.0172414	0.356	1	1.018	0.983-1.053
13928	G	C	G13928C	4	8	0.0816327	0.137931	0.358	0.541	0.556	0.157-1.970
14025	T	C	T14025C	1	0	0.0204082	0	0.274	0.932	0.98	0.941-1.020
14040	G	A	G14040A	1	0	0.0204082	0	0.274	0.932	0.98	0.941-1.020
14067	C	T	C14067T	3	0	0.0612245	0	0.056	0.186	0.939	0.874-1.008
14088	T	C	T14088C	0	1	0	0.0172414	0.356	1	1.018	0.983-1.053
14110	T	C	T14110C	1	0	0.0204082	0	0.274	0.932	0.98	0.941-1.020
14129	C	T	C14129T	2	0	0.0408163	0	0.12	0.403	0.959	0.905-1.016
14133	A	G	A14133G	1	0	0.0204082	0	0.274	0.932	0.98	0.941-1.020
14178	T	C	T14178C	1	1	0.0204082	0.0172414	0.904	1	1.188	0.072-19.494
14180	T	C	T14180C	0	1	0	0.0172414	0.356	1	1.018	0.983-1.053
14200	T	C	T14200C	1	0	0.0204082	0	0.274	0.932	0.98	0.941-1.020
14209	A	G	A14209G	0	1	0	0.0172414	0.356	1	1.018	0.983-1.053
14221	T	C	T14221C	0	1	0	0.0172414	0.356	1	1.018	0.983-1.053
14230	A	G	A14230G	1	0	0.0204082	0	0.274	0.932	0.98	0.941-1.020
14302	T	C	T14302C	1	0	0.0204082	0	0.274	0.932	0.98	0.941-1.020
14305	G	A	G14305A	0	1	0	0.0172414	0.356	1	1.018	0.983-1.053
14308	T	C	T14308C	2	1	0.0408163	0.0172414	0.462	0.882	2.426	0.213-27.588
14318	T	C	T14318C	3	3	0.0612245	0.0517241	0.831	1	1.196	0.230-6.210
14319	T	C	T14319C	1	2	0.0204082	0.0344828	0.66	1	0.583	0.051-6.634
14325	T	C	T14325C	0	1	0	0.0172414	0.356	1	1.018	0.983-1.053
14417	A	G	A14417G	2	0	0.0408163	0	0.12	0.403	0.959	0.905-1.016
14470	T	C	T14470C	3	0	0.0612245	0	0.056	0.186	0.939	0.874-1.008
14476	G	A	G14476A	0	1	0	0.0172414	0.356	1	1.018	0.983-1.053
14494	T	C	T14494C	1	0	0.0204082	0	0.274	0.932	0.98	0.941-1.020
14512	T	C	T14512C	0	1	0	0.0172414	0.356	1	1.018	0.983-1.053
14530	T	C	T14530C	1	0	0.0204082	0	0.274	0.932	0.98	0.941-1.020
14554	A	G	A14554G	1	0	0.0204082	0	0.274	0.932	0.98	0.941-1.020
14560	G	A	G14560A	0	1	0	0.0172414	0.356	1	1.018	0.983-1.053
14569	G	A	G14569A	5	2	0.102041	0.0344828	0.159	0.31	3.182	0.589-17.187
14668	C	T	C14668T	7	8	0.142857	0.137931	0.942	1	1.042	0.349-3.111
14693	A	G	A14693G	1	0	0.0204082	0	0.274	0.932	0.98	0.941-1.020
14751	C	T	C14751T	0	1	0	0.0172414	0.356	1	1.018	0.983-1.053
14755	A	T	A14755T	1	0	0.0204082	0	0.274	0.932	0.98	0.941-1.020
14766	C	T	C14766T	49	57	1	0.982759	0.356	1	1.018	0.983-1.053
14783	T	C	T14783C	30	30	0.612245	0.517241	0.324	0.429	1.474	0.681-3.188
14858	G	A	G14858A	1	0	0.0204082	0	0.274	0.932	0.98	0.941-1.020
14861	G	A	G14861A	1	0	0.0204082	0	0.274	0.932	0.98	0.941-1.020
14875	C	T	C14875T	0	1	0	0.0172414	0.356	1	1.018	0.983-1.053
14883	C	T	C14883T	0	1	0	0.0172414	0.356	1	1.018	0.983-1.053
14905	G	A	G14905A	1	0	0.0204082	0	0.274	0.932	0.98	0.941-1.020
14924	T	C	T14924C	0	1	0	0.0172414	0.356	1	1.018	0.983-1.053
14927	A	G	A14927G	1	0	0.0204082	0	0.274	0.932	0.98	0.941-1.020
14954	A	T	A14954T	1	1	0.0204082	0.0172414	0.904	1	1.188	0.072-19.494
14971	T	C	T14971C	1	0	0.0204082	0	0.274	0.932	0.98	0.941-1.020
14977	A	G	A14977G	0	1	0	0.0172414	0.356	1	1.018	0.983-1.053
14978	A	G	A14978G	1	1	0.0204082	0.0172414	0.904	1	1.188	0.072-19.494
14979	T	C	T14979C	1	3	0.0204082	0.0517241	0.395	0.734	0.382	0.038-3.795
14980	C	T	C14980T	0	1	0	0.0172414	0.356	1	1.018	0.983-1.053
14989	C	T	C14989T	0	1	0	0.0172414	0.356	1	1.018	0.983-1.053
15043	G	A	G15043A	30	30	0.612245	0.517241	0.324	0.429	1.474	0.681-3.188
15047	G	A	G15047A	1	0	0.0204082	0	0.274	0.932	0.98	0.941-1.020
15090	T	C	T15090C	1	0	0.0204082	0	0.274	0.932	0.98	0.941-1.020
15119	G	A	G15119A	1	0	0.0204082	0	0.274	0.932	0.98	0.941-1.020
15172	G	A	G15172A	1	1	0.0204082	0.0172414	0.904	1	1.188	0.072-19.494
15175	C	T	C15175T	0	1	0	0.0172414	0.356	1	1.018	0.983-1.053
15204	T	C	T15204C	1	1	0.0204082	0.0172414	0.904	1	1.188	0.072-19.494
15221	G	A	G15221A	1	0	0.0204082	0	0.274	0.932	0.98	0.941-1.020
15223	C	T	C15223T	1	2	0.0204082	0.0344828	0.66	1	0.583	0.051-6.634
15229	T	C	T15229C	1	1	0.0204082	0.0172414	0.904	1	1.188	0.072-19.494
15235	A	G	A15235G	1	4	0.0204082	0.0689655	0.236	0.468	0.281	0.030-2.604
15236	A	G	A15236G	1	3	0.0204082	0.0517241	0.395	0.734	0.382	0.038-3.795
15262	T	C	T15262C	1	0	0.0204082	0	0.274	0.932	0.98	0.941-1.020
15289	T	C	T15289C	0	1	0	0.0172414	0.356	1	1.018	0.983-1.053
15292	C	T	C15292T	1	0	0.0204082	0	0.274	0.932	0.98	0.941-1.020
15301	G	A	G15301A	30	30	0.612245	0.517241	0.324	0.429	1.474	0.681-3.188
15323	G	A	G15323A	1	1	0.0204082	0.0172414	0.904	1	1.188	0.072-19.494
15326	A	G	A15326G	48	56	0.979592	0.965517	0.66	1	1.714	0.151-19.496
15346	G	A	G15346A	3	2	0.0612245	0.0344828	0.514	0.847	1.826	0.293-11.397
15355	G	A	G15355A	1	1	0.0204082	0.0172414	0.904	1	1.188	0.072-19.494
15402	C	T	C15402T	0	1	0	0.0172414	0.356	1	1.018	0.983-1.053
15412	T	C	T15412C	1	0	0.0204082	0	0.274	0.932	0.98	0.941-1.020
15436	C	T	C15436T	0	1	0	0.0172414	0.356	1	1.018	0.983-1.053
15440	T	C	T15440C	1	1	0.0204082	0.0172414	0.904	1	1.188	0.072-19.494
15458	T	C	T15458C	0	1	0	0.0172414	0.356	1	1.018	0.983-1.053
15460	C	T	C15460T	1	0	0.0204082	0	0.274	0.932	0.98	0.941-1.020
15470	T	C	T15470C	0	1	0	0.0172414	0.356	1	1.018	0.983-1.053
15475	A	G	A15475G	0	1	0	0.0172414	0.356	1	1.018	0.983-1.053
15487	A	T	A15487T	6	4	0.122449	0.0689655	0.344	0.539	1.884	0.500-7.102
15497	G	A	G15497A	1	1	0.0204082	0.0172414	0.904	1	1.188	0.072-19.494
15508	C	T	C15508T	1	2	0.0204082	0.0344828	0.66	1	0.583	0.051-6.634
15535	C	T	C15535T	1	1	0.0204082	0.0172414	0.904	1	1.188	0.072-19.494
15556	C	T	C15556T	1	0	0.0204082	0	0.274	0.932	0.98	0.941-1.020
15580	C	T	C15580T	1	0	0.0204082	0	0.274	0.932	0.98	0.941-1.020
15632	C	A	C15632A	0	1	0	0.0172414	0.356	1	1.018	0.983-1.053
15662	A	G	A15662G	1	3	0.0204082	0.0517241	0.395	0.734	0.382	0.038-3.795
15670	T	C	T15670C	1	0	0.0204082	0	0.274	0.932	0.98	0.941-1.020
15673	A	G	A15673G	1	0	0.0204082	0	0.274	0.932	0.98	0.941-1.020
15697	T	C	T15697C	1	0	0.0204082	0	0.274	0.932	0.98	0.941-1.020
15724	A	G	A15724G	1	0	0.0204082	0	0.274	0.932	0.98	0.941-1.020
15746	A	G	A15746G	1	0	0.0204082	0	0.274	0.932	0.98	0.941-1.020
15784	T	C	T15784C	0	1	0	0.0172414	0.356	1	1.018	0.983-1.053
15791	A	G	A15791G	0	1	0	0.0172414	0.356	1	1.018	0.983-1.053
15849	C	T	C15849T	0	1	0	0.0172414	0.356	1	1.018	0.983-1.053
15850	T	C	T15850C	0	1	0	0.0172414	0.356	1	1.018	0.983-1.053
15851	A	G	A15851G	1	2	0.0204082	0.0344828	0.66	1	0.583	0.051-6.634
15857	C	T	C15857T	0	1	0	0.0172414	0.356	1	1.018	0.983-1.053
15860	A	G	A15860G	1	1	0.0204082	0.0172414	0.904	1	1.188	0.072-19.494
15883	G	A	G15883A	1	0	0.0204082	0	0.274	0.932	0.98	0.941-1.020
15884	G	A	G15884A	1	1	0.0204082	0.0172414	0.904	1	1.188	0.072-19.494
15910	C	T	C15910T	0	1	0	0.0172414	0.356	1	1.018	0.983-1.053
15924	A	G	A15924G	1	0	0.0204082	0	0.274	0.932	0.98	0.941-1.020
15927	G	A	G15927A	1	2	0.0204082	0.0344828	0.66	1	0.583	0.051-6.634
15939	CT	C	15940delT	1	1	0.0204082	0.0172414	0.904	1	1.188	0.072-19.494
15941	T	C	T15941C	0	1	0	0.0172414	0.356	1	1.018	0.983-1.053
15943	T	C	T15943C	1	0	0.0204082	0	0.274	0.932	0.98	0.941-1.020
15951	A	G	A15951G	1	0	0.0204082	0	0.274	0.932	0.98	0.941-1.020
15968	T	C	T15968C	1	0	0.0204082	0	0.274	0.932	0.98	0.941-1.020
15983	T	C	T15983C	0	1	0	0.0172414	0.356	1	1.018	0.983-1.053
16037	A	G	A16037G	1	0	0.0204082	0	0.274	0.932	0.98	0.941-1.020
16042	G	A	G16042A	0	1	0	0.0172414	0.356	1	1.018	0.983-1.053
16051	A	G	A16051G	0	1	0	0.0172414	0.356	1	1.018	0.983-1.053
16084	G	A	G16084A	0	1	0	0.0172414	0.356	1	1.018	0.983-1.053
16086	T	C	T16086C	2	1	0.0408163	0.0172414	0.462	0.882	2.426	0.213-27.588
16092	T	C	T16092C/A	3	1	0.0612245	0.0172414	0.232	0.494	3.717	0.374-36.940
16093	T	C	T16093C	5	5	0.102041	0.0862069	0.779	1	1.205	0.327-4.431
16108	C	T	C16108T	0	1	0	0.0172414	0.356	1	1.018	0.983-1.053
16111	C	T	C16111T	2	3	0.0408163	0.0517241	0.79	1	0.78	0.125-4.868
16124	T	C	T16124C	0	1	0	0.0172414	0.356	1	1.018	0.983-1.053
16126	T	C	T16126C	1	0	0.0204082	0	0.274	0.932	0.98	0.941-1.020
16129	G	A	G16129A	4	10	0.0816327	0.172414	0.165	0.271	0.427	0.125-1.458
16134	C	T	C16134T	1	0	0.0204082	0	0.274	0.932	0.98	0.941-1.020
16136	T	C	T16136C	2	2	0.0408163	0.0344828	0.863	1	1.191	0.162-8.786
16140	T	C	T16140C	4	7	0.0816327	0.12069	0.507	0.731	0.648	0.178-2.358
16145	G	A	G16145A	1	0	0.0204082	0	0.274	0.932	0.98	0.941-1.020
16147	C	T	C16147T	0	2	0	0.0344828	0.189	0.551	1.036	0.987-1.087
16148	C	T	C16148T	0	2	0	0.0344828	0.189	0.551	1.036	0.987-1.087
16162	A	G	A16162G	0	1	0	0.0172414	0.356	1	1.018	0.983-1.053
16164	A	G	A16164G	3	0	0.0612245	0	0.056	0.186	0.939	0.874-1.008
16166	A	G	A16166G	1	0	0.0204082	0	0.274	0.932	0.98	0.941-1.020
16167	C	T	C16167T	1	0	0.0204082	0	0.274	0.932	0.98	0.941-1.020
16169	C	T	C16169T	1	0	0.0204082	0	0.274	0.932	0.98	0.941-1.020
16170	A	G	A16170G	0	1	0	0.0172414	0.356	1	1.018	0.983-1.053
16171	A	T	A16171T/G	0	1	0	0.0172414	0.356	1	1.018	0.983-1.053
16172	T	C	T16172C	10	3	0.204082	0.0517241	0.016	0.035	4.701	1.214-18.204
16173	C	T	C16173T	1	0	0.0204082	0	0.274	0.932	0.98	0.941-1.020
16178	T	C	T16178C	0	1	0	0.0172414	0.356	1	1.018	0.983-1.053
16179	CA	C	16180delA	1	1	0.0204082	0.0172414	0.904	1	1.188	0.072-19.494
16179	CAA	C	16180delAA	1	0	0.0204082	0	0.274	0.932	0.98	0.941-1.020
16181	A	AC	(16181-16182)insC	5	5	0.102041	0.0862069	0.779	1	1.205	0.327-4.431
16181	A	C	A16181C	0	1	0	0.0172414	0.356	1	1.018	0.983-1.053
16182	A	N	A16182N	5	8	0.102041	0.137931	0.571	0.788	0.71	0.216-2.331
16182	A	AC	(16182-16183)insC	6	11	0.122449	0.189655	0.343	0.495	0.596	0.203-1.751
16183	A	N	A16183N	11	21	0.22449	0.362069	0.121	0.181	0.51	0.216-1.203
16184	C	A	C16184A/T	3	2	0.0612245	0.0344828	0.514	0.847	1.826	0.293-11.397
16185	C	T	C16185T	1	1	0.0204082	0.0172414	0.904	1	1.188	0.072-19.494
16188	CT	C	16189delT	3	3	0.0612245	0.0517241	0.831	1	1.196	0.230-6.210
16189	T	N	T16189N	15	25	0.306122	0.431034	0.183	0.258	0.582	0.262-1.295
16189	T	TCC	(16189-16190)insCC	1	0	0.0204082	0	0.274	0.932	0.98	0.941-1.020
16192	C	T	C16192T	3	2	0.0612245	0.0344828	0.514	0.847	1.826	0.293-11.397
16192	C	CT	(16192-16193)insT	0	1	0	0.0172414	0.356	1	1.018	0.983-1.053
16209	T	C	T16209C	1	1	0.0204082	0.0172414	0.904	1	1.188	0.072-19.494
16213	G	A	G16213A	0	1	0	0.0172414	0.356	1	1.018	0.983-1.053
16217	T	C	T16217C	5	8	0.102041	0.137931	0.571	0.788	0.71	0.216-2.331
16220	A	C	A16220C	0	1	0	0.0172414	0.356	1	1.018	0.983-1.053
16221	C	T	C16221T	1	0	0.0204082	0	0.274	0.932	0.98	0.941-1.020
16222	C	T	C16222T	1	0	0.0204082	0	0.274	0.932	0.98	0.941-1.020
16223	C	T	C16223T	36	34	0.734694	0.586207	0.108	0.16	1.955	0.859-4.446
16227	A	G	A16227G	0	1	0	0.0172414	0.356	1	1.018	0.983-1.053
16231	T	C	T16231C	1	0	0.0204082	0	0.274	0.932	0.98	0.941-1.020
16232	C	A	C16232A	0	1	0	0.0172414	0.356	1	1.018	0.983-1.053
16234	C	T	C16234T	2	2	0.0408163	0.0344828	0.863	1	1.191	0.162-8.786
16235	A	G	A16235G	0	1	0	0.0172414	0.356	1	1.018	0.983-1.053
16239	C	T	C16239T	1	0	0.0204082	0	0.274	0.932	0.98	0.941-1.020
16243	T	C	T16243C	1	2	0.0204082	0.0344828	0.66	1	0.583	0.051-6.634
16248	C	T	C16248T	1	2	0.0204082	0.0344828	0.66	1	0.583	0.051-6.634
16249	T	C	T16249C	1	4	0.0204082	0.0689655	0.236	0.468	0.281	0.030-2.604
16254	A	G	A16254G	0	1	0	0.0172414	0.356	1	1.018	0.983-1.053
16256	C	T	C16256T	1	1	0.0204082	0.0172414	0.904	1	1.188	0.072-19.494
16257	C	T	C16257T/A/G	2	2	0.0408163	0.0344828	0.863	1	1.191	0.162-8.786
16260	C	T	C16260T	2	2	0.0408163	0.0344828	0.863	1	1.191	0.162-8.786
16261	C	T	C16261T	3	8	0.0612245	0.137931	0.193	0.326	0.408	0.102-1.630
16265	A	T	A16265T	0	1	0	0.0172414	0.356	1	1.018	0.983-1.053
16266	C	A/T/G	C16266A/T/G	5	5	0.102041	0.0862069	0.779	1	1.205	0.327-4.431
16271	T	C	T16271C	0	1	0	0.0172414	0.356	1	1.018	0.983-1.053
16274	G	A	G16274A	4	3	0.0816327	0.0517241	0.533	0.817	1.63	0.347-7.662
16278	C	T	C16278T	2	3	0.0408163	0.0517241	0.79	1	0.78	0.125-4.868
16280	A	G	A16280G	0	1	0	0.0172414	0.356	1	1.018	0.983-1.053
16284	A	G	A16284G	0	1	0	0.0172414	0.356	1	1.018	0.983-1.053
16286	C	T	C16286T	1	0	0.0204082	0	0.274	0.932	0.98	0.941-1.020
16287	C	T	C16287T	0	1	0	0.0172414	0.356	1	1.018	0.983-1.053
16289	A	G	A16289G	1	0	0.0204082	0	0.274	0.932	0.98	0.941-1.020
16290	C	T	C16290T	6	5	0.122449	0.0862069	0.539	0.768	1.479	0.422-5.179
16291	C	T	C16291T	4	1	0.0816327	0.0172414	0.116	0.266	5.067	0.547-46.926
16292	C	T	C16292T	0	1	0	0.0172414	0.356	1	1.018	0.983-1.053
16293	A	C	A16293C/G	1	0	0.0204082	0	0.274	0.932	0.98	0.941-1.020
16293	AC	A	16294delC	1	0	0.0204082	0	0.274	0.932	0.98	0.941-1.020
16294	C	T	C16294T	1	0	0.0204082	0	0.274	0.932	0.98	0.941-1.020
16295	C	T	C16295T	2	5	0.0408163	0.0862069	0.344	0.58	0.451	0.084-2.435
16297	T	C	T16297C	2	5	0.0408163	0.0862069	0.344	0.58	0.451	0.084-2.435
16298	T	C	T16298C	7	5	0.142857	0.0862069	0.355	0.537	1.767	0.523-5.966
16299	A	G	A16299G	0	1	0	0.0172414	0.356	1	1.018	0.983-1.053
16302	A	G	A16302G	1	1	0.0204082	0.0172414	0.904	1	1.188	0.072-19.494
16304	T	C	T16304C	3	5	0.0612245	0.0862069	0.624	0.904	0.691	0.157-3.052
16309	A	G	A16309G	1	2	0.0204082	0.0344828	0.66	1	0.583	0.051-6.634
16311	T	C	T16311C	4	8	0.0816327	0.137931	0.358	0.541	0.556	0.157-1.970
16316	A	G	A16316G	4	1	0.0816327	0.0172414	0.116	0.266	5.067	0.547-46.926
16319	G	A	G16319A	9	7	0.183673	0.12069	0.363	0.523	1.639	0.562-4.784
16325	T	C	T16325C	1	1	0.0204082	0.0172414	0.904	1	1.188	0.072-19.494
16326	A	G	A16326G	0	1	0	0.0172414	0.356	1	1.018	0.983-1.053
16327	C	T	C16327T	4	3	0.0816327	0.0517241	0.533	0.817	1.63	0.347-7.662
16335	A	G	A16335G	2	1	0.0408163	0.0172414	0.462	0.882	2.426	0.213-27.588
16344	C	T	C16344T	0	2	0	0.0344828	0.189	0.551	1.036	0.987-1.087
16352	T	C	T16352C	0	1	0	0.0172414	0.356	1	1.018	0.983-1.053
16355	C	A/T	C16355A/T	2	0	0.0408163	0	0.12	0.403	0.959	0.905-1.016
16357	T	C	T16357C	0	1	0	0.0172414	0.356	1	1.018	0.983-1.053
16360	C	T	C16360T	1	1	0.0204082	0.0172414	0.904	1	1.188	0.072-19.494
16362	T	C	T16362C	26	20	0.530612	0.344828	0.053	0.082	2.148	0.985-4.684
16381	T	C	T16381C	0	1	0	0.0172414	0.356	1	1.018	0.983-1.053
16390	G	A	G16390A	0	3	0	0.0517241	0.106	0.304	1.055	0.993-1.120
16399	A	G	A16399G	0	1	0	0.0172414	0.356	1	1.018	0.983-1.053
16463	A	G	A16463G	0	1	0	0.0172414	0.356	1	1.018	0.983-1.053
16468	T	C	T16468C	1	0	0.0204082	0	0.274	0.932	0.98	0.941-1.020
16470	G	A	G16470A	1	0	0.0204082	0	0.274	0.932	0.98	0.941-1.020
16471	G	A	G16471A	1	0	0.0204082	0	0.274	0.932	0.98	0.941-1.020
16473	G	A	G16473A	1	0	0.0204082	0	0.274	0.932	0.98	0.941-1.020
16482	A	G	A16482G	0	1	0	0.0172414	0.356	1	1.018	0.983-1.053
16519	T	C	T16519C	17	39	0.346939	0.672414	0.001	0.002	0.259	0.116-0.578
16526	G	A	G16526A	0	2	0	0.0344828	0.189	0.551	1.036	0.987-1.087
