# Supplementary material for: Association of variants m.T16172C and m.T16519C in whole mtDNA sequences with high altitude pulmonary edema in Han Chinese lowlanders
Source: BMC Pulm Med. 2022 Feb 25;22:72. doi: 10.1186/s12890-021-01791-1 (PMC8881820; doi:10.1186/s12890-021-01791-1)
Supplement: Supplementary file 7 — Additional file 7: Validation of association between 16172C-16519C genotypes and HAPE susceptibility. [file 12890_2021_1791_MOESM7_ESM.xlsx]

## Sheet: Sheet1
Groups	Samples	16172C-16519C	P-value	P-adjust	OR	95% CI
First group	HAPE (n=49)	2 (4.08%)	0.12	0.403	0.959	0.905-1.016
	non-HAPE (n=58)	0 (0%)
Second group	HAPE (n=132)	9 (6.82%)	0.168	0.273	2.287	0.686-7.626
	non-HAPE (n=127)	4 (3.15%)
All	HAPE (n=181)	11 (6.08%)	0.059	0.104	2.928	0.915-9.371
	non-HAPE (n=185)	4 (2.16%)
Note: P-value, Person test; P-adjust, adjust Person’s value; OR, odds ratio; CI, confidence interval
