# Supplementary material for: Association of variants m.T16172C and m.T16519C in whole mtDNA sequences with high altitude pulmonary edema in Han Chinese lowlanders
Source: BMC Pulm Med. 2022 Feb 25;22:72. doi: 10.1186/s12890-021-01791-1 (PMC8881820; doi:10.1186/s12890-021-01791-1)
Supplement: Supplementary file 8 — Additional file 8: Distribution of haplogroups in HAPE and non-HAPE groups. [file 12890_2021_1791_MOESM8_ESM.xlsx]

## Sheet: Haplogroup
Haplogroup	HAPE (n=49)	non-HAPE (n=58)	HAPE(%)	non-HAPE(%)	HAPE vs. non-HAPE
					p-value	p-adjust	OR	95%Cl
A	5	3	0.113636	0.0517241	0.324	0.537	2.083	0.472-9.200
A13	1	2	0.0227273	0.0344828	0.66	1	0.583	0.051-6.634
A14	1	0	0.0227273	0	0.274	0.932	0.98	0.941-1.020
A15	3	0	0.0681818	0	0.056	0.186	0.939	0.874-1.008
A15a	1	0	0.0227273	0	0.274	0.932	0.98	0.941-1.020
A15c	1	0	0.0227273	0	0.274	0.932	0.98	0.941-1.020
A19	0	1	0	0.0172414	0.356	1	1.018	0.983-1.053
B	7	15	0.159091	0.258621	0.14	0.216	0.478	0.177-1.289
B4	5	8	0.113636	0.137931	0.571	0.788	0.71	0.216-2.331
B4a	2	3	0.0454545	0.0517241	0.79	1	0.78	0.125-4.868
B4a1	2	0	0.0454545	0	0.12	0.403	0.959	0.905-1.016
B4a1c	2	0	0.0454545	0	0.12	0.403	0.959	0.905-1.016
B4a1c1	1	0	0.0227273	0	0.274	0.932	0.98	0.941-1.020
B4a1c1a	1	0	0.0227273	0	0.274	0.932	0.98	0.941-1.020
B4a1c4	1	0	0.0227273	0	0.274	0.932	0.98	0.941-1.020
B4a2	0	1	0	0.0172414	0.356	1	1.018	0.983-1.053
B4a2b	0	1	0	0.0172414	0.356	1	1.018	0.983-1.053
B4a3	0	1	0	0.0172414	0.356	1	1.018	0.983-1.053
B4a4	0	1	0	0.0172414	0.356	1	1.018	0.983-1.053
B4b	1	1	0.0227273	0.0172414	0.904	1	1.188	0.072-19.494
B4b1	1	1	0.0227273	0.0172414	0.904	1	1.188	0.072-19.494
B4b1a	1	1	0.0227273	0.0172414	0.904	1	1.188	0.072-19.494
B4b1a1	0	1	0	0.0172414	0.356	1	1.018	0.983-1.053
B4b1a3	1	0	0.0227273	0	0.274	0.932	0.98	0.941-1.020
B4b1a3a	1	0	0.0227273	0	0.274	0.932	0.98	0.941-1.020
B4c	2	2	0.0454545	0.0344828	0.863	1	1.191	0.162-8.786
B4c1	2	1	0.0454545	0.0172414	0.462	0.882	2.426	0.213-27.588
B4c1b	2	1	0.0454545	0.0172414	0.462	0.882	2.426	0.213-27.588
B4c1b2	2	1	0.0454545	0.0172414	0.462	0.882	2.426	0.213-27.588
B4c1b2c	2	1	0.0454545	0.0172414	0.462	0.882	2.426	0.213-27.588
B4c2	0	1	0	0.0172414	0.356	1	1.018	0.983-1.053
B4g	0	1	0	0.0172414	0.356	1	1.018	0.983-1.053
B4k	0	1	0	0.0172414	0.356	1	1.018	0.983-1.053
B5	2	6	0.0454545	0.103448	0.22	0.391	0.369	0.071-1.917
B5a	1	4	0.0227273	0.0689655	0.236	0.468	0.281	0.030-2.604
B5a1	0	3	0	0.0517241	0.106	0.304	1.055	0.993-1.120
B5a1b	0	1	0	0.0172414	0.356	1	1.018	0.983-1.053
B5a1b1	0	1	0	0.0172414	0.356	1	1.018	0.983-1.053
B5a1c	0	2	0	0.0344828	0.189	0.551	1.036	0.987-1.087
B5a1c1	0	1	0	0.0172414	0.356	1	1.018	0.983-1.053
B5b	1	2	0.0227273	0.0344828	0.66	1	0.583	0.051-6.634
B5b1	1	1	0.0227273	0.0172414	0.904	1	1.188	0.072-19.494
B5b2	0	1	0	0.0172414	0.356	1	1.018	0.983-1.053
B5b2c	0	1	0	0.0172414	0.356	1	1.018	0.983-1.053
B6	0	1	0	0.0172414	0.356	1	1.018	0.983-1.053
B6a	0	1	0	0.0172414	0.356	1	1.018	0.983-1.053
C	3	3	0.0681818	0.0517241	0.831	1	1.196	0.230-6.210
C4	1	1	0.0227273	0.0172414	0.904	1	1.188	0.072-19.494
C4a	1	1	0.0227273	0.0172414	0.904	1	1.188	0.072-19.494
C4a1	1	0	0.0227273	0	0.274	0.932	0.98	0.941-1.020
C4a1b	1	0	0.0227273	0	0.274	0.932	0.98	0.941-1.020
C4a1b1	1	0	0.0227273	0	0.274	0.932	0.98	0.941-1.020
C4a2	0	1	0	0.0172414	0.356	1	1.018	0.983-1.053
C7	2	2	0.0454545	0.0344828	0.863	1	1.191	0.162-8.786
C7a	1	1	0.0227273	0.0172414	0.904	1	1.188	0.072-19.494
C7a1	1	0	0.0227273	0	0.274	0.932	0.98	0.941-1.020
D	12	10	0.272727	0.172414	0.355	0.494	1.557	0.607-3.995
D4	7	8	0.159091	0.137931	0.942	1	1.042	0.349-3.111
D4a	1	3	0.0227273	0.0517241	0.395	0.734	0.382	0.038-3.795
D4a3	0	2	0	0.0344828	0.189	0.551	1.036	0.987-1.087
D4a3b	0	2	0	0.0344828	0.189	0.551	1.036	0.987-1.087
D4a3b2	0	1	0	0.0172414	0.356	1	1.018	0.983-1.053
D4b	1	2	0.0227273	0.0344828	0.66	1	0.583	0.051-6.634
D4b1	1	0	0.0227273	0	0.274	0.932	0.98	0.941-1.020
D4b1a	1	0	0.0227273	0	0.274	0.932	0.98	0.941-1.020
D4b2	0	2	0	0.0344828	0.189	0.551	1.036	0.987-1.087
D4b2b	0	2	0	0.0344828	0.189	0.551	1.036	0.987-1.087
D4g	1	1	0.0227273	0.0172414	0.904	1	1.188	0.072-19.494
D4g2	1	1	0.0227273	0.0172414	0.904	1	1.188	0.072-19.494
D4g2a	1	1	0.0227273	0.0172414	0.904	1	1.188	0.072-19.494
D4g2a1	1	1	0.0227273	0.0172414	0.904	1	1.188	0.072-19.494
D4j	2	0	0.0454545	0	0.12	0.403	0.959	0.905-1.016
D4j3	1	0	0.0227273	0	0.274	0.932	0.98	0.941-1.020
D4j3a	1	0	0.0227273	0	0.274	0.932	0.98	0.941-1.020
D5	5	2	0.113636	0.0344828	0.159	0.31	3.182	0.589-17.187
D5a	4	1	0.0909091	0.0172414	0.116	0.266	5.067	0.547-46.926
D5a2	4	1	0.0909091	0.0172414	0.116	0.266	5.067	0.547-46.926
D5a2a	3	1	0.0681818	0.0172414	0.232	0.494	3.717	0.374-36.940
D5a2a1	2	0	0.0454545	0	0.12	0.403	0.959	0.905-1.016
D5a2a1b	2	0	0.0454545	0	0.12	0.403	0.959	0.905-1.016
D5b	1	1	0.0227273	0.0172414	0.904	1	1.188	0.072-19.494
D5b1	1	1	0.0227273	0.0172414	0.904	1	1.188	0.072-19.494
D5b1c	0	1	0	0.0172414	0.356	1	1.018	0.983-1.053
D5b1c1	0	1	0	0.0172414	0.356	1	1.018	0.983-1.053
D5b1c1a	0	1	0	0.0172414	0.356	1	1.018	0.983-1.053
D5b1d	1	0	0.0227273	0	0.274	0.932	0.98	0.941-1.020
F	4	5	0.0909091	0.0862069	0.932	1	0.942	0.239-3.721
F1	1	3	0.0227273	0.0517241	0.395	0.734	0.382	0.038-3.795
F1a	0	1	0	0.0172414	0.356	1	1.018	0.983-1.053
F1a1	0	1	0	0.0172414	0.356	1	1.018	0.983-1.053
F1b	0	1	0	0.0172414	0.356	1	1.018	0.983-1.053
F1b1	0	1	0	0.0172414	0.356	1	1.018	0.983-1.053
F1d	0	1	0	0.0172414	0.356	1	1.018	0.983-1.053
F1g	1	0	0.0227273	0	0.274	0.932	0.98	0.941-1.020
F2	2	1	0.0454545	0.0172414	0.462	0.882	2.426	0.213-27.588
F2b	1	0	0.0227273	0	0.274	0.932	0.98	0.941-1.020
F3	1	1	0.0227273	0.0172414	0.904	1	1.188	0.072-19.494
F3a	1	0	0.0227273	0	0.274	0.932	0.98	0.941-1.020
F3a1	1	0	0.0227273	0	0.274	0.932	0.98	0.941-1.020
G	4	2	0.0909091	0.0344828	0.291	0.526	2.489	0.436-14.210
G1	1	1	0.0227273	0.0172414	0.904	1	1.188	0.072-19.494
G1a	1	1	0.0227273	0.0172414	0.904	1	1.188	0.072-19.494
G1a1	1	1	0.0227273	0.0172414	0.904	1	1.188	0.072-19.494
G2	2	1	0.0454545	0.0172414	0.462	0.882	2.426	0.213-27.588
G2a	1	1	0.0227273	0.0172414	0.904	1	1.188	0.072-19.494
G2a1	1	0	0.0227273	0	0.274	0.932	0.98	0.941-1.020
G2b	1	0	0.0227273	0	0.274	0.932	0.98	0.941-1.020
G2b1	1	0	0.0227273	0	0.274	0.932	0.98	0.941-1.020
G2b1a	1	0	0.0227273	0	0.274	0.932	0.98	0.941-1.020
G2b1a2	1	0	0.0227273	0	0.274	0.932	0.98	0.941-1.020
G3	1	0	0.0227273	0	0.274	0.932	0.98	0.941-1.020
G3a	1	0	0.0227273	0	0.274	0.932	0.98	0.941-1.020
G3a2	1	0	0.0227273	0	0.274	0.932	0.98	0.941-1.020
H	0	1	0	0.0172414	0.356	1	1.018	0.983-1.053
H6	0	1	0	0.0172414	0.356	1	1.018	0.983-1.053
H6a	0	1	0	0.0172414	0.356	1	1.018	0.983-1.053
H6a1	0	1	0	0.0172414	0.356	1	1.018	0.983-1.053
H6a1b	0	1	0	0.0172414	0.356	1	1.018	0.983-1.053
M21	0	1	0	0.0172414	0.356	1	1.018	0.983-1.053
M21b	0	1	0	0.0172414	0.356	1	1.018	0.983-1.053
M33	1	0	0.0227273	0	0.274	0.932	0.98	0.941-1.020
M33c	1	0	0.0227273	0	0.274	0.932	0.98	0.941-1.020
M7	5	11	0.113636	0.189655	0.205	0.32	0.486	0.156-1.509
M71	0	1	0	0.0172414	0.356	1	1.018	0.983-1.053
M7b	2	5	0.0454545	0.0862069	0.344	0.58	0.451	0.084-2.435
M7b1	2	5	0.0454545	0.0862069	0.344	0.58	0.451	0.084-2.435
M7b1a	2	5	0.0454545	0.0862069	0.344	0.58	0.451	0.084-2.435
M7b1a1	2	5	0.0454545	0.0862069	0.344	0.58	0.451	0.084-2.435
M7b1a1a	0	2	0	0.0344828	0.189	0.551	1.036	0.987-1.087
M7b1a1a3	0	1	0	0.0172414	0.356	1	1.018	0.983-1.053
M7b1a1b	1	1	0.0227273	0.0172414	0.904	1	1.188	0.072-19.494
M7c	3	6	0.0681818	0.103448	0.433	0.664	0.565	0.134-2.389
M7c1	3	6	0.0681818	0.103448	0.433	0.664	0.565	0.134-2.389
M7c1a	3	1	0.0681818	0.0172414	0.232	0.494	3.717	0.374-36.940
M7c1a1	1	0	0.0227273	0	0.274	0.932	0.98	0.941-1.020
M7c1a1a	1	0	0.0227273	0	0.274	0.932	0.98	0.941-1.020
M7c1a2	1	0	0.0227273	0	0.274	0.932	0.98	0.941-1.020
M7c1c	0	1	0	0.0172414	0.356	1	1.018	0.983-1.053
M7c1c2	0	1	0	0.0172414	0.356	1	1.018	0.983-1.053
M7c1c2a	0	1	0	0.0172414	0.356	1	1.018	0.983-1.053
M8	3	0	0.0681818	0	0.056	0.186	0.939	0.874-1.008
M8a	3	0	0.0681818	0	0.056	0.186	0.939	0.874-1.008
M8a1	1	0	0.0227273	0	0.274	0.932	0.98	0.941-1.020
M8a2	1	0	0.0227273	0	0.274	0.932	0.98	0.941-1.020
M8a2a	1	0	0.0227273	0	0.274	0.932	0.98	0.941-1.020
M8a2a1	1	0	0.0227273	0	0.274	0.932	0.98	0.941-1.020
M8a3	1	0	0.0227273	0	0.274	0.932	0.98	0.941-1.020
M8a3a	1	0	0.0227273	0	0.274	0.932	0.98	0.941-1.020
M8a3a1	1	0	0.0227273	0	0.274	0.932	0.98	0.941-1.020
M9	2	1	0.0454545	0.0172414	0.462	0.882	2.426	0.213-27.588
M9a	2	1	0.0454545	0.0172414	0.462	0.882	2.426	0.213-27.588
M9a1	2	1	0.0454545	0.0172414	0.462	0.882	2.426	0.213-27.588
M9a1a	2	1	0.0454545	0.0172414	0.462	0.882	2.426	0.213-27.588
M9a1a1	2	0	0.0454545	0	0.12	0.403	0.959	0.905-1.016
M9a1a1c	2	0	0.0454545	0	0.12	0.403	0.959	0.905-1.016
M9a1a1c1	2	0	0.0454545	0	0.12	0.403	0.959	0.905-1.016
M9a1a1c1a	2	0	0.0454545	0	0.12	0.403	0.959	0.905-1.016
N9	2	2	0.0454545	0.0344828	0.863	1	1.191	0.162-8.786
N9a	2	2	0.0454545	0.0344828	0.863	1	1.191	0.162-8.786
N9a1	0	1	0	0.0172414	0.356	1	1.018	0.983-1.053
N9a5	1	0	0.0227273	0	0.274	0.932	0.98	0.941-1.020
N9a8	1	0	0.0227273	0	0.274	0.932	0.98	0.941-1.020
N9a9	0	1	0	0.0172414	0.356	1	1.018	0.983-1.053
R	0	2	0	0.0344828	0.189	0.551	1.036	0.987-1.087
R11	0	1	0	0.0172414	0.356	1	1.018	0.983-1.053
R9	0	1	0	0.0172414	0.356	1	1.018	0.983-1.053
R9b	0	1	0	0.0172414	0.356	1	1.018	0.983-1.053
R9b1	0	1	0	0.0172414	0.356	1	1.018	0.983-1.053
R9b1a	0	1	0	0.0172414	0.356	1	1.018	0.983-1.053
R9b1a3	0	1	0	0.0172414	0.356	1	1.018	0.983-1.053
Y	1	0	0.0227273	0	0.274	0.932	0.98	0.941-1.020
Y1	1	0	0.0227273	0	0.274	0.932	0.98	0.941-1.020
Y1b	1	0	0.0227273	0	0.274	0.932	0.98	0.941-1.020
Y1b1	1	0	0.0227273	0	0.274	0.932	0.98	0.941-1.020
Z	0	1	0	0.0172414	0.356	1	1.018	0.983-1.053
Z4	0	1	0	0.0172414	0.356	1	1.018	0.983-1.053
Z4a	0	1	0	0.0172414	0.356	1	1.018	0.983-1.053
