# Supplementary material for: Association of variants m.T16172C and m.T16519C in whole mtDNA sequences with high altitude pulmonary edema in Han Chinese lowlanders
Source: BMC Pulm Med. 2022 Feb 25;22:72. doi: 10.1186/s12890-021-01791-1 (PMC8881820; doi:10.1186/s12890-021-01791-1)
Supplement: Supplementary file 9 — Additional file 9: Basic clinical characteristics of all the validating subjects. [file 12890_2021_1791_MOESM9_ESM.xlsx]

## Sheet: addtional file 9
	HAPE (n=132)	non-HAPE (n=127)	P-value¶
Gender	Male	Male
Race	Han	Han
Smoking	No	No
Drinking	No	No
Age	31.8±10.7	34.0±8.8	0.072
SBP (mmHg, <140)	122.6±20.2	113.4±13.0	<0.0001**
DBP (mmHg, <90)	82.6±13.0	78.3±12.9	0.008**
HR (bpm, 60-100）	106.8±16.0	91.8±16.4	<0.0001**
WBC (×109/L, 3.5-9.5)	10.2±3.7	8.2±2.5	<0.0001**
RBC (×1012/L, 4.4-6.0)	5.4±0.5	5.4±0.5	0.929
HCT (%, 49-57)	48.7±2.9	50.6±4.9	<0.0001**
Hb (g/L, 144-175)	159.2±15.3	168.5±16.1	<0.0001**
CRP (mg/L, 0-10)	52.1±33.6	39.6±29.5	<0.002**
SBP, systolic arterial blood pressure; DBP, diastolic arterial blood pressure; HR, heart rate; WBC, white blood cell; RBC, red blood cell; HCT, hematocrit; Hb, hemoglobin concentration; CRP, C-reactive protein. Data are presented as mean±SD. ¶, t-test; *, P-value < 0.05; **, P-value < 0.01.
