# Supplementary material for: Association of variants m.T16172C and m.T16519C in whole mtDNA sequences with high altitude pulmonary edema in Han Chinese lowlanders
Source: BMC Pulm Med. 2022 Feb 25;22:72. doi: 10.1186/s12890-021-01791-1 (PMC8881820; doi:10.1186/s12890-021-01791-1)
Supplement: Supplementary file 10 — Additional file 10: Validation of association between mt3397G, mt3552A genotypes and HAPE susceptibility. [file 12890_2021_1791_MOESM10_ESM.xlsx]

## Sheet: first group
Groups	Position	Genotype	HAPE (n=49)	non-HAPE (n=58)	P-value	P-adjust	OR	95% CI
First group	3397	G	0 (0%)	0 (0%)	1	1	—	—
		A	49 (100%)	58 (100%)
	3352	A	3 (6.12%)	3 (5.17%)	0.831	1	1.196	0.230-6.210
		T	46 (93.88%)	55 (94.83%)
Note: P-value, Person test; P-adjust, adjust Person’s value; OR, odds ratio; CI, confidence interval.

## Sheet: second group
Groups	Position	Genotype	HAPE (n=132)	non-HAPE (n=127)	P-value	P-adjust	OR	95% CI
Second group	3397	G	4 (3.03%)	1 (0.79%)	0.19	0.39	3.938	0.434-35.717
		A	128 (96.97%)	126 (99.21%)
	3352	A	18 (13.64%)	9 (7.09%)	0.085	0.128	2.07	0.893-4.798
		T	114 (86.36%)	118 (92.91%)
Note: P-value, Person test; P-adjust, adjust Person’s value; OR, odds ratio; CI, confidence interval.

## Sheet: all
Groups	Position	Genotype	HAPE (n=181)	non-HAPE (n=185)	P-value	P-adjust	OR	95% CI
All	3397	G	4 (2.21%)	1 (0.54%)	0.169	0.355	4.158	0.460-37.565
		A	177 (97.79%)	184 (99.46%)
	3352	A	21 (11.60%)	12 (4.86%)	0.088	0.127	1.892	0.902-3.970
		T	160 (88.40%)	173 (95.14%)
Note: P-value, Person test; P-adjust, adjust Person’s value; OR, odds ratio; CI, confidence interval.
